# Supplementary material for: Long noncoding RNA GAS5 inhibits progression of colorectal cancer by interacting with and triggering YAP phosphorylation and degradation and is negatively regulated by the m6A reader YTHDF3
Source: Mol Cancer. 2019 Oct 16;18:143. doi: 10.1186/s12943-019-1079-y (PMC6794841; doi:10.1186/s12943-019-1079-y)
Supplement: Supplementary file 4 — Additional file 4: Supplementary raw data 1. Identification of YAP-associated lncRNAs via RNA-binding protein immunoprecipitation sequencing (RIP-seq) experiments. [file 12943_2019_1079_MOESM4_ESM.xls]

id	name	IgG_fpkm	YAP_fpkm	IgG_count	YAP_count
ENST00000229465	FLJ22447	0	0	0	0
ENST00000230113	LINC01702	0	0	0	0
ENST00000235290	DLEU2	0.22	0	3.57	0
ENST00000242109	KIAA0087	0	0	0	0
ENST00000244820	AC105760.3	0	0	0	0
ENST00000244906	DKFZP434K028	0	0.21	0	3
ENST00000250776	TTTY1B	0	0	0	0
ENST00000250805	TTTY1	0	0	0	0
ENST00000253470	TTTY11	0	0	0	0
ENST00000253838	TTTY6	0	0	0	0
ENST00000253848	TTTY6B	0	0	0	0
ENST00000255183	RP11-445H22.3	0	0	0	0
ENST00000262354	D21S2088E	0	0	0	0
ENST00000276770	TTTY7	0	0	0	0
ENST00000276779	TTTY7B	0	0	0	0
ENST00000279067	LINC00266-1	0.62	0	5.39	0
ENST00000289890	RP11-420K8.1	0	0	0	0
ENST00000291374	RP11-474D1.3	0	0	0	0
ENST00000294715	RP11-14N7.2	0	0	0	0
ENST00000295052	LINC01931	0	0	0	0
ENST00000295549	LINC01116	0	0	0	0
ENST00000296270	IGF2BP2-AS1	0	0	0	0
ENST00000297163	SMAD5-AS1	0	0	0	0
ENST00000300167	MIR202HG	0	0	0	0
ENST00000301683	LINC00671	0	0	0	0
ENST00000304233	LINC00208	0	0	0	0
ENST00000304751	RP11-266K4.9	3.6	1.38	27	17
ENST00000305248	FAM138C	0	0	0	0
ENST00000305709	RP11-262H14.4	2.67	0.79	64.02	31.04
ENST00000306533	RP11-136I14.5	0	0	0	0
ENST00000306641	CSPG4P1Y	0	0	0	0
ENST00000306731	LINC01620	0	0	0	0
ENST00000307533	AC093323.3	0.85	2.45	18.48	87.61
ENST00000307548	SHANK2-AS3	0	0	0	0
ENST00000308604	MIR4435-2HG	0	0	0	0
ENST00000309331	GRIK1-AS1	0	0	0	0
ENST00000309874	RP11-23P13.6	0.04	0	1	0
ENST00000310916	TMEM51-AS1	0.76	0.4	51	44.37
ENST00000311067	RP11-89N17.1	0	0	0	0
ENST00000311990	RP11-244H3.1	0	0	0	0
ENST00000312019	RP11-276H1.3	0	0	0	0
ENST00000313031	AC012074.2	0.61	0.42	9	10
ENST00000313064	LINC00471	0	0	0	0
ENST00000313495	LINC00670	0	0	0	0
ENST00000313737	FLJ13224	0	0.17	0	4
ENST00000313807	EIF3J-AS1	0.73	1.19	19.64	52.56
ENST00000313865	CTD-2527I21.15	0	0.05	0	1
ENST00000313957	CTD-2368P22.1	0	0	0	0
ENST00000314040	RP5-856G1.2	0	0	0	0
ENST00000314315	CSNK1G2-AS1	0	0	0	0
ENST00000314481	RP11-544L8__B.4	0	0	0	0
ENST00000315302	AC108142.1	0	0	0	0
ENST00000315707	LINC00324	0.15	0.03	3	1
ENST00000316124	AP003774.4	0.09	0.22	2	8
ENST00000316148	RP11-16K12.1	0.06	0.14	1	4
ENST00000316786	C9orf106	0	0	0	0
ENST00000316807	CTD-3064H18.4	0.03	0	1	0
ENST00000317008	RP11-567M16.3	0	0	0	0
ENST00000317019	C11orf44	0	0	0	0
ENST00000317114	DLGAP1-AS1	6.68	2.96	124	90
ENST00000317122	FLJ37453	0.56	0.47	13	18
ENST00000317292	MIR7-3HG	0	0	0	0
ENST00000317596	RP11-290F5.2	0	0	0	0
ENST00000317652	RP11-429E11.3	0	0	0	0
ENST00000318186	WDFY3-AS2	2.37	1.27	35.7	31.23
ENST00000318291	RP11-218M22.1	0.48	0.2	10	6.7
ENST00000318426	LINC01559	0	0.05	0	2
ENST00000319682	RP5-1027G4.3	0	0	0	0
ENST00000319701	LINC01699	0	0	0	0
ENST00000319763	AP000679.2	0	0	0	0
ENST00000319817	CTD-2144E22.5	0	0	0	0
ENST00000320202	LINC00301	0	0	0	0
ENST00000320322	RP11-998D10.4	0	0	0	0
ENST00000320372	LINC01658	0	0	0	0
ENST00000321214	LINC00304	0	0.03	0	1
ENST00000321248	C10orf91	1.37	0	16.27	0
ENST00000321336	LINC00982	0.32	0.27	2	2.77
ENST00000321399	LINC00982	0	0	0	0
ENST00000321800	LINC00469	0	0	0	0
ENST00000322227	FLJ40194	0	0	0	0
ENST00000322353	GCC2-AS1	0	0	0	0
ENST00000323355	LINC00305	0	0	0	0
ENST00000323380	MTUS2-AS1	0	0	0	0
ENST00000323689	RP11-651P23.5	0	0	0	0
ENST00000323813	TYMSOS	0	0.33	0	4.33
ENST00000324446	TTTY14	0	0	0	0
ENST00000324630	AP000487.4	0	0	0	0
ENST00000324988	LINC00314	0	0	0	0
ENST00000325042	AC073072.5	0	0	0	0
ENST00000325660	ZNRF3-AS1	0	0.03	0	1
ENST00000325811	RP11-512C24.3	0	0	0	0
ENST00000326341	ADORA2A-AS1	0	0	0	0
ENST00000326677	ZFAS1	62.59	31.3	297.65	244.22
ENST00000326734	FAM87B	0	0.12	0	3.61
ENST00000326989	LINC01869	0	0	0	0
ENST00000328023	C17orf77	0	0.13	0	5
ENST00000328344	LINC00334	0	0	0	0
ENST00000328819	TTTY8B	0	0	0	0
ENST00000329618	B3GALT5-AS1	0.23	0.24	3	5
ENST00000329684	TTTY8	0	0	0	0
ENST00000329743	CECR5-AS1	0	0	0	0
ENST00000330148	FAM87A	0	0	0	0
ENST00000330337	TTTY13	0	0	0	0
ENST00000330381	RP13-786C16.1	0	0	0	0
ENST00000330490	TSPEAR-AS2	0.13	0	1	0
ENST00000330539	RP11-863K10.7	0.25	0	5	0
ENST00000330551	LINC01547	0	0	0	0
ENST00000331096	LINC01405	4.95	4.61	17	26
ENST00000331787	TTTY14	0	0	0	0
ENST00000331856	RP11-69E11.4	1.99	0.64	42	22.17
ENST00000331944	CYTOR	18.21	11.02	90.89	90.27
ENST00000332012	LINC00482	0.31	0.06	5.88	1.93
ENST00000332440	LINC00313	0	0	0	0
ENST00000332558	FLJ40288	0	0	0	0
ENST00000332587	LINC00158	0	0	0	0
ENST00000332881	CTC-343N3.1	0	0	0	0
ENST00000332935	AC005037.3	0	0	0	0
ENST00000332965	OGFRP1	0.77	0.05	9	1
ENST00000333139	C11orf72	3.69	1.95	84.65	73.22
ENST00000333145	PAX8-AS1	0	0.07	0	2.59
ENST00000333319	LINC01006	0.27	0.2	5.83	7.16
ENST00000333482	CTC-505O3.3	0	0	0	0
ENST00000333487	RP5-821D11.7	0.04	0.19	1	9
ENST00000333666	RP5-1142A6.8	0	0	0	0
ENST00000333854	PRKCZ-AS1	0.68	0	8	0
ENST00000334146	MIR22HG	0	0	0	0
ENST00000334566	LINC00207	0	0	0	0
ENST00000335142	KTN1-AS1	1.12	0.41	15.44	9.26
ENST00000335577	AP006222.2	0	0	0	0
ENST00000335616	CTD-2600O9.1	0	0	0	0
ENST00000335648	ZNF436-AS1	1.94	1.86	46.68	73.19
ENST00000336905	LINC01123	0	0.26	0	9
ENST00000339021	LA16c-358B7.4	0.16	0.05	6	3
ENST00000339037	LINC01116	0	0.43	0	5.58
ENST00000340444	AC010969.1	0	0	0	0
ENST00000340510	LINC00265	1.21	1.22	34.71	57.48
ENST00000340585	CTD-2050E21.1	0	0	0	0
ENST00000340779	RP11-797H7.5	0	0	0	0
ENST00000341011	LINC00910	0	0.04	0	1.56
ENST00000341866	LINC01164	0	0	0	0
ENST00000342584	PP7080	3.28	3.41	58	99
ENST00000342757	LINC00319	0	0	0	0
ENST00000342888	LINC01662	0	0	0	0
ENST00000342892	PKP4-AS1	0	0	0	0
ENST00000342963	AC093620.5	0	0	0	0
ENST00000342990	AC069277.2	0	0	0	0
ENST00000343087	RP11-96B5.3	0	0	0	0
ENST00000343999	C22orf34	1.96	0.46	52.01	20
ENST00000344893	CTC-499B15.5	0	0.41	0	21.27
ENST00000345111	LINC00943	0	0	0	0
ENST00000352271	AC104699.1	0	0	0	0
ENST00000352367	TCL6	0	0	0	0
ENST00000354333	TSPEAR-AS2	1.58	0.27	36	10
ENST00000354376	C9orf163	0.15	0.25	3.71	9.96
ENST00000354425	RP5-1096D14.6	0.17	0	1	0
ENST00000354432	AC090286.4	0	0	0	0
ENST00000354527	RP11-57C13.3	0	0	0	0
ENST00000354541	RP11-149I23.3	0	0	0	0
ENST00000354642	RP11-573D15.8	0	0	0	0
ENST00000354746	RP1-253P7.4	0	0	0	0
ENST00000355189	MIR548XHG	0	0	0	0
ENST00000355358	GATA3-AS1	0	0	0	0
ENST00000355430	COLCA1	0	0	0	0
ENST00000355869	RP11-230G5.2	0.36	0	3	0
ENST00000355909	RP11-76E12.1	0	0	0	0
ENST00000356006	RP11-544M22.1	0	0	0	0
ENST00000356020	LINC01565	0.08	0	2	0
ENST00000356047	LINC01967	4.06	0.66	28.9	7.69
ENST00000356133	RP11-208N14.4	0	0	0	0
ENST00000356215	RP11-366L20.2	0	0.01	0	1
ENST00000356499	RP11-323J4.1	0	0	0	0
ENST00000356672	AC025165.8	0	0	0	0
ENST00000356684	FLVCR1-AS1	0.04	0.18	1	7.06
ENST00000357045	AC073834.3	0	0	0	0
ENST00000357401	CYYR1-AS1	0	0	0	0
ENST00000357412	LINC01560	0	0	0	0
ENST00000357591	CTBP1-AS2	3.95	2.02	33.97	28.46
ENST00000357876	RP5-857K21.4	0	0.13	0	1
ENST00000357880	LINC01554	0	0.32	0	4
ENST00000358073	RP11-46A10.5	0	0	0	0
ENST00000358234	CTC-301O7.4	4.38	1.01	23.68	9
ENST00000358463	C16orf47	0	0	0	0
ENST00000358748	RP11-88G17.6	0	0	0	0
ENST00000358772	NPSR1-AS1	0	0	0	0
ENST00000358775	AC079612.1	0	0	0	0
ENST00000359074	SNHG11	2.45	1.64	23.88	26.11
ENST00000359491	RP11-544I20.2	0	0	0	0
ENST00000359760	AFDN-AS1	0.57	0	12	0
ENST00000359823	AC106870.2	0	0	0	0
ENST00000359838	LUADT1	0	0	0	0
ENST00000359906	SERHL	0.24	0	3	0
ENST00000359941	TP53TG1	0	0	0	0
ENST00000360083	AC079610.2	0	0	0	0
ENST00000360485	RP11-81H14.2	0	0	0	0
ENST00000360528	RP11-168J19.2	0	0	0	0
ENST00000360656	CH17-340M24.3	0.18	0	1	0
ENST00000360737	MIRLET7BHG	0	0	0	0
ENST00000360785	C20orf203	0	0	0	0
ENST00000360899	LINC00523	0	0	0	0
ENST00000360902	AC004893.11	0	0	0	0
ENST00000361350	SSBP3-AS1	0	0.37	0	15
ENST00000366097	RP11-560A15.3	0	0	0	0
ENST00000366099	ADGRA1-AS1	0	0	0	0
ENST00000366105	LIX1L-AS1	0	0	0	0
ENST00000366109	RP11-498P14.5	1.65	0.67	9	6
ENST00000366110	CTA-221G9.12	0	0	0	0
ENST00000366134	RP13-314C10.5	0	0	0	0
ENST00000366136	RP11-375H19.2	0	0	0	0
ENST00000366140	NRIR	0	0	0	0
ENST00000366152	RP11-277A4.4	0	0	0	0
ENST00000366153	AC012358.7	0	0.78	0	11
ENST00000366167	AC073343.13	0	0	0	0
ENST00000366181	LINC01562	0	0	0	0
ENST00000366187	AC007246.3	0	0	0	0
ENST00000366188	RP11-370F5.4	0	0	0	0
ENST00000366189	RP11-423H2.3	0	0	0	0
ENST00000366209	LINC01317	0	0	0	0
ENST00000366218	AC015969.3	0	0	0	0
ENST00000366221	RP5-832C2.5	0.71	0.76	14	24.83
ENST00000366224	RP11-571E6.3	0	0	0	0
ENST00000366234	PCBP1-AS1	0	0	0	0
ENST00000366253	RP11-163F15.1	0	0	0	0
ENST00000366259	LINC00449	0.24	0.3	2	4
ENST00000366278	AC105053.3	0	0.08	0	2
ENST00000366287	AC012358.8	0	0	0	0
ENST00000366308	LINC01743	0.11	0	1	0
ENST00000366312	MIR5689HG	0	0	0	0
ENST00000366314	LINC00311	0	0	0	0
ENST00000366321	RBMS3-AS2	0	0	0	0
ENST00000366365	SNHG20	6.8	4.25	66	67.59
ENST00000366376	RP13-259N13.2	0	0	0	0
ENST00000366397	IGBP1-AS1	0	0	0	0
ENST00000366408	LINC00970	0	0	0	0
ENST00000366424	AC144450.2	0.19	0	3	0
ENST00000366437	MIR205HG	0	0	0	0
ENST00000366441	ITGA9-AS1	0	0	0	0
ENST00000366446	NUTM2A-AS1	0.91	0.95	7	12
ENST00000366457	AC023590.1	0	0	0	0
ENST00000366713	IBA57-AS1	0	0	0	0
ENST00000366822	LINC01558	0	0	0	0
ENST00000367072	C6orf99	0	0	0	0
ENST00000367073	C6orf99	2.76	1.01	20	12
ENST00000367119	C1orf147	0	0	0	0
ENST00000367207	LINC00303	0	0	0	0
ENST00000367276	LINC00475	0	0	0	0
ENST00000367355	LINC00862	0.37	0.14	5	3
ENST00000367356	LINC00862	0	0	0	0
ENST00000367477	STXBP5-AS1	0	0	0	0
ENST00000367563	LINC00272	0	0	0	0
ENST00000367638	C1orf220	0	0	0	0
ENST00000367716	RP11-296O14.3	0.41	0.39	7	11
ENST00000368974	LINC00222	0	0	0	0
ENST00000369027	RP11-10J18.3	0	0	0	0
ENST00000369071	LINC01561	0	0	0	0
ENST00000369120	BVES-AS1	0	0	0	0
ENST00000369122	BVES-AS1	0	0.11	0	3
ENST00000369123	LIN28B-AS1	0	0	0	0
ENST00000369391	RP11-57H14.2	1.38	0.56	6	4
ENST00000369491	ATP1A1-AS1	0.96	0.58	7	7
ENST00000369492	ATP1A1-AS1	0	0	0	0
ENST00000369605	SNHG5	15.51	9.3	151.05	148.63
ENST00000369655	ADD3-AS1	0	0	0	0
ENST00000369657	ADD3-AS1	0	0	0	0
ENST00000369843	RP5-1160K1.6	0	0	0	0
ENST00000369884	CYP17A1-AS1	0	0	0	0
ENST00000369989	SPATA42	0	0	0	0
ENST00000370257	RP11-261N11.8	0	0	0	0
ENST00000370341	LINC00029	0	0	0	0
ENST00000370380	AC017104.2	0	0	0	0
ENST00000370438	AF011889.2	0	0	0	0
ENST00000370520	RP11-93B14.6	0.11	0.13	2	4
ENST00000370523	MIR1-1HG	0	0	0	0
ENST00000370535	LINC00632	0	0	0	0
ENST00000370624	LINC01555	0	0	0	0
ENST00000371162	MIR4435-2HG	2.59	1.96	50	62
ENST00000371169	RP13-379L11.2	0	0	0	0
ENST00000371390	RP11-188C12.3	0	0	0	0
ENST00000371417	ARRDC1-AS1	0.32	0.75	4.22	16.28
ENST00000371629	PRR31	0.22	0	2	0
ENST00000371639	LINC01270	2.31	2.74	49.63	96.8
ENST00000371743	ZFAS1	7.51	5.78	71.47	90.16
ENST00000371813	COL5A1-AS1	0	0	0	0
ENST00000372173	FAM66C	0	0	0	0
ENST00000372387	RP11-126H7.4	0	0	0	0
ENST00000372490	RP11-247A12.2	0.16	0.25	3	8
ENST00000372910	LINC01620	0	0	0	0
ENST00000373137	RP11-268J15.5	4.96	1.41	86	40
ENST00000373170	TDRG1	0	0	0	0
ENST00000373171	LINC00951	0	0	0	0
ENST00000373226	RP11-435D7.3	0	0	0	0
ENST00000373384	RP11-91I20.1	0	0	0	0
ENST00000373508	RP4-640H8.2	0	0	0	0
ENST00000373604	RP4-622L5.7	1.16	0	7	0
ENST00000374014	LINC00474	0	0	0	0
ENST00000374432	LINC00619	0	0	0	0
ENST00000374801	LINC00587	0	0	0	0
ENST00000374945	LINC01993	0	0	0	0
ENST00000374983	LINC01973	0	0	0	0
ENST00000375520	C10orf126	0	0	0	0
ENST00000375625	RP11-363G10.2	0	0.01	0	0.5
ENST00000375644	RP11-114H20.1	0	0.01	0	0.5
ENST00000375670	RP11-410N8.4	0	0	0	0
ENST00000375671	RP11-410N8.4	0	0	0	0
ENST00000375713	RP11-65D24.2	0	0	0	0
ENST00000375987	LINC01854	0	0	0	0
ENST00000376398	FAM182A	0	0	0	0
ENST00000376445	RP13-401N8.1	0	0	0	0
ENST00000376482	AC073842.19	0	0	0	0
ENST00000376593	ACOXL-AS1	0	0	0	0
ENST00000376609	RP11-304F15.3	2.5	0	49.62	0
ENST00000376617	RP13-895J2.2	0	0	0	0
ENST00000376620	RP11-56N19.5	0	0	0	0
ENST00000376678	LINC01257	0	0	0	0
ENST00000376775	RP11-1148L6.9	0	0	0	0
ENST00000376800	HCG9	0	0	0	0
ENST00000377121	RP5-1004I9.1	0	0	0	0
ENST00000377178	MAMDC2-AS1	0	0	0	0
ENST00000377186	LINC01556	0	0	0	0
ENST00000377300	LINC01951	0.28	0	5	0
ENST00000377320	PIK3CD-AS1	0.12	0	2	0
ENST00000377469	LINC01291	0.12	0	4	0
ENST00000377542	FAM27C	1.89	0.21	11	2
ENST00000377547	RP11-374M1.5	0	0	0	0
ENST00000377548	RP11-160N1.10	0.12	0	1	0
ENST00000377597	ST8SIA6-AS1	0	0	0	0
ENST00000377652	CTB-158D10.3	0	0	0	0
ENST00000377680	FAM201A	0.46	0.04	15.04	1.89
ENST00000377722	AC021218.2	0.13	0.29	3.21	11.25
ENST00000377879	LINC01545	0	0	0	0
ENST00000377977	AC074391.1	0.5	0.15	6	3
ENST00000378140	RP11-807H22.7	0	0	0	0
ENST00000378252	C20orf187	0	0	0	0
ENST00000378340	LINC02138	0	0	0	0
ENST00000378347	RP11-830F9.6	0	0	0	0
ENST00000378417	RP11-863P13.4	0	0	0	0
ENST00000378479	LINC01121	0	0	0	0
ENST00000378779	DKFZp779M0652	0	0.4	0	4
ENST00000379053	LINC00654	0.33	0.2	19	19
ENST00000379256	CELF2-AS1	0	0	0	0
ENST00000379317	TTLL10-AS1	0	0	0	0
ENST00000379526	RP11-352D3.2	0	0	0	0
ENST00000379640	AC005863.1	0	0	0	0
ENST00000379677	LINC01460	0.07	0.07	2	3
ENST00000379848	SPG20-AS1	0	0	0	0
ENST00000379928	RP11-69L16.4	0	0	0	0
ENST00000379963	RP11-401P9.6	0	0	0	0
ENST00000380008	AL592528.1	0	0.02	0	1
ENST00000380106	RP4-529N6.1	0	0	0	0
ENST00000380145	RP11-812E19.3	0	0	0	0
ENST00000380387	AC013472.3	0.54	0	10	0
ENST00000380601	RP11-89H19.1	0	0	0	0
ENST00000380604	B3GALT5-AS1	0	0	0	0
ENST00000380612	B3GALT5-AS1	0.59	0	6	0
ENST00000380711	CHKB-AS1	0.18	0.56	1	5
ENST00000380722	RP11-497E19.1	0	0	0	0
ENST00000380888	LINC01597	0	0	0	0
ENST00000380931	AF064858.6	0	0	0	0
ENST00000380970	LINC01446	0	0	0	0
ENST00000380981	LINC01310	0	0	0	0
ENST00000380990	LINC00898	0	0	0	0
ENST00000381010	LINC00583	0	0	0	0
ENST00000381051	MIRLET7BHG	0	1.89	0	25.65
ENST00000381078	RP3-416J7.5	0	0	0	0
ENST00000381105	RP11-706O15.7	0	0	0	0
ENST00000381106	RP11-706O15.5	0	0	0	0
ENST00000381108	RP11-706O15.3	8.9	7.32	184.61	249.17
ENST00000381181	LINC00649	0	0	0	0
ENST00000381217	RP11-798L4.1	0	0.09	0	3
ENST00000381301	ADARB2-AS1	0	0	0	0
ENST00000381361	IGF2-AS	0	0	0	0
ENST00000381363	IGF2-AS	0	0	0	0
ENST00000381466	RP11-363N22.3	0.17	0	3	0
ENST00000381493	AC083864.4	0	0	0	0
ENST00000381786	C2orf48	0.28	0.34	4.96	10
ENST00000381790	RP11-319G6.1	0	0.13	0	1
ENST00000381796	DPP9-AS1	0	0.06	0	3
ENST00000381800	LOH12CR2	0.14	0.55	2	13
ENST00000382007	AC024132.1	0	0	0	0
ENST00000382045	LINC00487	0	0	0	0
ENST00000382166	FAM99B	0	0	0	0
ENST00000382167	FAM99A	0	0	0	0
ENST00000382215	C1RL-AS1	1.11	0.55	21.81	17.84
ENST00000382225	RP11-473M20.5	0.14	0.23	4	11
ENST00000382265	FLG-AS1	0	0	0	0
ENST00000382313	SRRM2-AS1	0.36	0.13	11.94	7
ENST00000382375	C21orf62-AS1	0.23	0.23	5.38	8.61
ENST00000382377	C21orf62-AS1	0	0.03	0	0.39
ENST00000382378	C21orf62-AS1	0.35	0	2	0
ENST00000382488	RP11-689P11.2	0.3	0	9	0
ENST00000382528	AC074389.6	0	0	0	0
ENST00000382641	CTA-373H7.7	0.12	0.1	3	4
ENST00000382897	CTD-2008L17.2	0	0	0	0
ENST00000383019	RP11-1084I9.1	0	0	0	0
ENST00000383331	HCG27	0	0	0	0
ENST00000383461	H1FX-AS1	0	0.05	0	2
ENST00000383686	RP11-553A10.1	1.68	0.47	13	6
ENST00000383808	AC022007.5	0	0	0	0
ENST00000388909	AC009095.4	0	0	0	0
ENST00000389261	FAM182A	0	0	0	0
ENST00000389640	TMEM26-AS1	0	0	0	0
ENST00000389897	TDRKH-AS1	0	0	0	0
ENST00000391359	RP1-122K4.3	0	0	0	0
ENST00000391437	RP11-563J2.3	0.18	0.16	4.09	6
ENST00000391625	RP1-29C18.10	0	0	0	0
ENST00000391707	LINC00685	0	0	0	0
ENST00000392097	RP1-206D15.6	0.12	0.14	1	2
ENST00000392227	HPN-AS1	0	0	0	0
ENST00000392385	RP11-306O13.1	12.03	2.47	137.57	46.29
ENST00000392471	RP11-44M6.1	0	0	0	0
ENST00000392620	C17orf77	0	0	0	0
ENST00000392630	C10orf91	0	0	0	0
ENST00000392688	FLG-AS1	0	0	0	0
ENST00000392929	CCNT2-AS1	0	0.36	0	3.07
ENST00000393264	RP1-29C18.9	1.09	0.11	24.5	4
ENST00000393507	CTD-2020K17.3	0	0	0	0
ENST00000394240	A2ML1-AS2	0	0	0	0
ENST00000394742	RP11-392P7.6	0	0	0	0
ENST00000394793	AC015691.13	0	0	0	0
ENST00000394864	DNAJC9-AS1	0	0	0	0
ENST00000395172	C8orf31	0	0	0	0
ENST00000395731	HTR5A-AS1	0	0	0	0
ENST00000395900	WT1-AS	0	0	0	0
ENST00000396588	AC097662.2	0.29	0	6.04	0
ENST00000396799	RP4-761J14.8	0	0	0	0
ENST00000396885	SZT2-AS1	0.3	0	2	0
ENST00000397264	RP11-536K7.3	0	0	0	0
ENST00000397346	RP5-944M2.3	0	0	0	0
ENST00000397365	LINC00905	0	0	0	0
ENST00000397381	UCA1	19.79	28.47	429.22	1013.07
ENST00000397551	PAXIP1-AS2	0.26	0	4.22	0
ENST00000397644	LINC00887	0	0	0	0
ENST00000397645	LINC02026	0.13	0	2	0
ENST00000397787	COL18A1-AS1	0	0	0	0
ENST00000397841	LINC01547	1.2	0	25.99	0
ENST00000397864	RP11-289F5.1	0	0	0	0
ENST00000398043	APTR	7.97	3.22	39.7	26.29
ENST00000398177	VAC14-AS1	0.15	0	3	0
ENST00000398216	RP11-54O7.2	0	0	0	0
ENST00000398275	KANSL1-AS1	0.82	0	4	0
ENST00000398460	MEG3	0	0	0	0
ENST00000398461	MEG3	0	0	0	0
ENST00000398474	MEG3	0	0	0	0
ENST00000398518	MEG3	0	0	0	0
ENST00000398554	AC087491.2	0	0	0	0
ENST00000398669	RP11-989E6.3	0	0	0	0
ENST00000398777	RP11-16N2.1	0	0	0	0
ENST00000398796	LINC01913	0	0	0	0
ENST00000398804	KDM4A-AS1	0	0	0	0
ENST00000398832	AC090616.2	0.27	0.16	4	4
ENST00000399003	RP11-1036E20.9	0	0	0	0
ENST00000399083	AC007952.6	0	0.25	0	4.5
ENST00000399087	AC007952.6	0	0	0	0
ENST00000399091	AC007952.5	0.27	0.11	3	2
ENST00000399093	AC007952.5	0	0	0	0
ENST00000399123	RP11-667M19.10	0	0	0	0
ENST00000399152	RP11-97E7.1	0	0	0	0
ENST00000399186	XXyac-YM21GA2.7	0.26	0.13	5	4
ENST00000399196	LINC00243	3.1	0.6	60	19
ENST00000399206	LINC01588	0	0	0	0
ENST00000399342	RP11-799N11.1	0	0	0	0
ENST00000399387	LINC01551	0.37	0.09	5.46	2.13
ENST00000399413	AC129492.6	1.5	1.81	25.49	50.51
ENST00000399446	RP1-257A7.4	0	0	0	0
ENST00000399447	DARS-AS1	0	0	0	0
ENST00000399492	CD27-AS1	0	0	0	0
ENST00000399540	ALOX12-AS1	1.12	0.75	18.35	20
ENST00000399541	ALOX12-AS1	0.94	0.49	5.87	5
ENST00000399711	LINC00269	0	0	0	0
ENST00000399760	AC091878.1	0	0	0	0
ENST00000399866	RP11-266K4.9	0	0	0	0
ENST00000399868	RP11-563J2.2	0.1	0.15	3	7
ENST00000399869	RP11-43F13.3	0	0.43	0	23
ENST00000399886	DHRS4-AS1	0	0.77	0	10.25
ENST00000399894	RP11-374M1.2	0	0.11	0	1
ENST00000399966	WASIR1	0	0	0	0
ENST00000400023	C22orf34	0.38	0	5.22	0
ENST00000400178	MIR99AHG	0	0	0	0
ENST00000400221	LL22NC01-81G9.3	0	0	0	0
ENST00000400282	MIR17HG	1.25	0.42	11	6
ENST00000400306	RP11-542B15.1	0	0.22	0	6
ENST00000400353	LINC00649	0.18	0	3.5	0
ENST00000400362	BX322557.10	1.38	1	19.07	22.67
ENST00000400385	AATBC	0	0	0	0
ENST00000400430	LINC00598	0	0	0	0
ENST00000400431	LINC00598	0	0	0	0
ENST00000400432	LINC00598	0.16	0	2	0
ENST00000400540	LINC00544	0	0	0	0
ENST00000400581	TTTY5	0	0	0	0
ENST00000400768	AC114730.8	0	0	0	0
ENST00000400831	RP11-351J23.1	0	0.03	0	1
ENST00000400892	NPPA-AS1	0	0.14	0	2
ENST00000400902	RP11-703H8.7	0	0	0	0
ENST00000400946	LINC01139	0	0	0	0
ENST00000400985	RP11-800A3.2	0	0	0	0
ENST00000401008	RP6-74O6.2	0	0	0	0
ENST00000401018	LINC01356	0	0.07	0	2
ENST00000401043	RP11-65D24.1	0	0	0	0
ENST00000401499	AC008060.7	0	0	0	0
ENST00000401694	AC009403.2	0	0	0	0
ENST00000401851	RP11-287D1.4	0	0	0	0
ENST00000402115	AC091801.1	0	0	0	0
ENST00000402221	AC110781.3	0	0	0	0
ENST00000402410	AC009480.3	0	0	0	0
ENST00000403226	AC091801.1	0	0	0	0
ENST00000403371	IGBP1-AS2	0	0	0	0
ENST00000404289	AC099552.4	0	0	0	0
ENST00000404327	PP14571	0	0	0	0
ENST00000404616	AC007249.3	0	0.26	0	2
ENST00000404626	AC091801.1	0	0	0	0
ENST00000404665	TMEM51-AS1	0	0.27	0	11.63
ENST00000404689	RP11-127B16.1	0	0	0	0
ENST00000404891	PP14571	0	0	0	0
ENST00000405369	LINC01644	0	0	0	0
ENST00000405854	C22orf34	1.12	0.57	16.77	14
ENST00000406213	MIF-AS1	0.07	0	1	0
ENST00000406892	CTD-2006C1.2	0	0	0	0
ENST00000406912	RP1-32I10.10	0	0	0	0
ENST00000407120	LL22NC03-63E9.3	0	0	0	0
ENST00000407524	AC093802.1	0	0	0	0
ENST00000407635	AC011298.2	0	0	0	0
ENST00000408886	GAS8-AS1	0	0	0	0
ENST00000408887	LINC01465	0	0.13	0	4
ENST00000408966	EXOC3-AS1	0.72	0.84	11	21
ENST00000408988	C7orf65	0	0	0	0
ENST00000409054	CYTOR	3.35	10.24	34.66	173.65
ENST00000409070	AC016757.3	0	0	0	0
ENST00000409139	CYTOR	0.39	2.14	1.9	17.19
ENST00000409162	AC112721.1	0	0	0	0
ENST00000409178	C10orf55	0	0	0	0
ENST00000409243	AC023469.1	0	0	0	0
ENST00000409376	AC016757.3	0	0	0	0
ENST00000409490	AC092675.3	0	0	0	0
ENST00000409518	LINC01118	0	0.15	0	2
ENST00000409526	AC062017.1	0	0	0	0
ENST00000409569	MIR4435-2HG	3.02	4.88	14.67	38.8
ENST00000409590	LINC01793	0	0	0	0
ENST00000409610	AC005481.5	0	0	0	0
ENST00000409661	AC064874.1	0	0	0	0
ENST00000409758	AP000233.4	0	0	0	0
ENST00000409786	LINC01124	0.6	0	12	0
ENST00000409819	AC079354.3	0.1	0	3	0
ENST00000409845	AC011997.1	0	0	0	0
ENST00000409898	CYTOR	0	0	0	0
ENST00000409905	AC106876.2	0	0	0	0
ENST00000409910	AC112721.2	0	0	0	0
ENST00000409912	LINC01118	0	0	0	0
ENST00000409942	AC016757.3	0	0	0	0
ENST00000409974	C7orf71	0	0	0	0
ENST00000410099	RP5-1039K5.16	0.1	0	1	0
ENST00000411413	AC004112.4	0	0	0	0
ENST00000411417	RP4-650F12.2	0	0	0	0
ENST00000411427	AP001610.5	0	0	0	0
ENST00000411429	PCBP1-AS1	0	0	0	0
ENST00000411431	RP11-569A11.2	0	0	0	0
ENST00000411433	CATIP-AS2	0	0	0	0
ENST00000411436	AC009965.2	0	0	0	0
ENST00000411439	LINC01518	0	0	0	0
ENST00000411442	RP1-121G13.2	0	0	0	0
ENST00000411448	LHFPL3-AS1	0	0	0	0
ENST00000411451	LINC01505	0	0	0	0
ENST00000411453	LINC01273	0.77	1	5	10.56
ENST00000411460	LINC00113	0	0	0	0
ENST00000411474	RP11-366F6.2	0	0	0	0
ENST00000411479	AC005162.5	0	0	0	0
ENST00000411509	RP11-538D16.2	0	0.05	0	2
ENST00000411511	RP3-462D8.2	0	0	0	0
ENST00000411512	RP11-336A10.2	0	0	0	0
ENST00000411525	LINC00539	0	0	0	0
ENST00000411526	PAXIP1-AS2	5.83	1.99	69.54	38.91
ENST00000411542	AC011288.2	0	0	0	0
ENST00000411553	HCG11	0	0	0	0
ENST00000411561	RP11-307L3.4	0	0	0	0
ENST00000411573	SP2-AS1	0.28	0.61	4.54	16.34
ENST00000411575	LINC01492	0	0	0	0
ENST00000411579	CTD-3184A7.4	4.65	0	25.51	0
ENST00000411581	KB-1183D5.13	0	0	0	0
ENST00000411595	RP4-737E23.2	0	0	0	0
ENST00000411605	LINC00159	0	0	0	0
ENST00000411615	RP11-356I2.1	0	0	0	0
ENST00000411616	MAGI2-AS2	0	0	0	0
ENST00000411630	DANCR	50.3	32.66	429	457
ENST00000411643	RP1-50J22.4	0	0	0	0
ENST00000411666	LINC00867	0	0	0	0
ENST00000411670	CCDC18-AS1	0	0	0	0
ENST00000411685	AC013472.3	0	0	0	0
ENST00000411690	LINC00396	0	0	0	0
ENST00000411694	LINC01678	0	0	0	0
ENST00000411701	LINC01799	0	0	0	0
ENST00000411708	RP3-453P22.2	0	0	0	0
ENST00000411710	LIMS1-AS1	0	0	0	0
ENST00000411721	ZRANB2-AS2	0	0	0	0
ENST00000411727	RP11-33A14.1	0	0	0	0
ENST00000411728	AC002451.3	0	0	0	0
ENST00000411754	H19	0	0	0	0
ENST00000411759	AC019349.5	0	0	0	0
ENST00000411785	AC118345.1	0	0	0	0
ENST00000411790	TTLL11-IT1	0	0.49	0	8
ENST00000411797	AC010082.2	0	0	0	0
ENST00000411798	RP11-286B14.1	0	0	0	0
ENST00000411804	FLG-AS1	0	0	0	0
ENST00000411815	RP11-4M23.3	0	0	0	0
ENST00000411824	SLCO4A1-AS1	0	0	0	0
ENST00000411835	TEX26-AS1	0	0	0	0
ENST00000411838	RP11-52J3.3	0	0	0	0
ENST00000411839	RP11-128M1.1	0	0	0	0
ENST00000411847	RP11-301L8.2	0	0	0	0
ENST00000411856	AC005276.1	0	0	0	0
ENST00000411879	RP1-154K9.2	0	0	0	0
ENST00000411903	LINC01360	0	0	0	0
ENST00000411904	HSPC324	0	0	0	0
ENST00000411906	RP11-225H22.4	0.97	1.28	6	13
ENST00000411940	RP6-27P15.2	0	0	0	0
ENST00000411946	AC003092.2	0	0	0	0
ENST00000411949	AC006460.2	0	0	0	0
ENST00000411956	AP001056.1	1.29	0	10	0
ENST00000411978	XXyac-YX155B6.5	0	0	0	0
ENST00000411981	RP11-535C21.3	0	0	0	0
ENST00000411989	LINC00114	0	0	0	0
ENST00000411992	XXyac-YM21GA2.3	0	0	0	0
ENST00000411998	IL10RB-AS1	0	0	0	0
ENST00000412014	AC006150.1	0	0	0	0
ENST00000412015	CTD-2330K9.3	0	0	0	0
ENST00000412060	LINC01315	0.08	0.64	0.38	4.74
ENST00000412067	RP3-508I15.9	0.29	0.18	2	2
ENST00000412069	RP11-575L7.2	0	0	0	0
ENST00000412075	EMX2OS	0	0	0	0
ENST00000412084	AC091814.2	0	0	0	0
ENST00000412085	RP11-135A24.4	0	0	0	0
ENST00000412095	PSMB8-AS1	0.21	0	2	0
ENST00000412098	LYST-AS1	0	0	0	0
ENST00000412102	LINC00479	0	0	0	0
ENST00000412112	LINC01965	0	0	0	0
ENST00000412115	RP11-206L10.9	0	0.56	0	5
ENST00000412119	LINC00354	0	0	0	0
ENST00000412122	LINC00092	0	0	0	0
ENST00000412132	RP3-413H6.2	0	0	0	0
ENST00000412133	AC012499.1	0	0	0	0
ENST00000412134	LINC01249	0	0	0	0
ENST00000412137	RP11-369F10.2	0	0	0	0
ENST00000412141	LINC00963	1.46	0	10.15	0
ENST00000412149	LL22NC03-2H8.4	0	0	0	0
ENST00000412153	AC017048.1	0	0	0	0
ENST00000412161	SYNE1-AS1	0	0	0	0
ENST00000412162	MIR181A1HG	0	0	0	0
ENST00000412163	RP1-171K16.5	0	0	0	0
ENST00000412171	PRKAR2A-AS1	0	0	0	0
ENST00000412174	GS1-122H1.1	0	0	0	0
ENST00000412178	HM13-AS1	0	0	0	0
ENST00000412181	RP11-374P20.4	0	0	0	0
ENST00000412193	AC093642.4	0	0	0	0
ENST00000412197	AC091705.1	0	0	0	0
ENST00000412203	P3H2-AS1	0	0.09	0	1
ENST00000412218	LINC01643	0	0	0	0
ENST00000412221	RP11-15I11.3	0	0	0	0
ENST00000412224	KTN1-AS1	0.94	1.93	19.37	65.32
ENST00000412228	RP1-140A9.1	0.12	0.07	1	1
ENST00000412239	LIX1L-AS1	0	0	0	0
ENST00000412240	AF015720.3	0	0	0	0
ENST00000412241	RP4-568F9.6	0	0.28	0	2
ENST00000412244	MKX-AS1	0	0	0	0
ENST00000412262	RP11-542K23.9	0	0	0	0
ENST00000412276	AC007319.1	0	0	0	0
ENST00000412294	MIR3681HG	0	0	0	0
ENST00000412295	CTC-338M12.9	0	0	0	0
ENST00000412297	AC009501.4	0	0	0	0
ENST00000412298	TMEM254-AS1	0	0.54	0	25.85
ENST00000412311	RP11-567G24.3	0	0	0	0
ENST00000412312	AC012451.1	0	0	0	0
ENST00000412313	AC092669.6	0	0	0	0
ENST00000412321	RP4-813D12.3	0	0	0	0
ENST00000412339	RP11-390F4.10	0	0	0	0
ENST00000412344	RP11-99J16__A.2	0	0	0	0
ENST00000412348	RP5-1121H13.3	0	0	0	0
ENST00000412349	ROR1-AS1	0	0	0	0
ENST00000412353	KCNIP2-AS1	1	0.61	8	8
ENST00000412357	RP5-1114G22.2	0	0	0	0
ENST00000412360	LINC02089	0	0	0	0
ENST00000412362	RP11-236B18.2	0	0	0	0
ENST00000412369	ZNF385D-AS1	0	0	0	0
ENST00000412378	RP11-7O11.3	0	0	0	0
ENST00000412381	AC142119.1	0	0	0	0
ENST00000412387	AC007879.5	0	0	0	0
ENST00000412388	RP11-295P9.6	0	0	0	0
ENST00000412393	LINC00342	0	0	0	0
ENST00000412403	AC003101.1	0	0	0	0
ENST00000412405	RP4-734C18.1	0	0	0	0
ENST00000412409	AC007131.2	0	0	0	0
ENST00000412410	AC073071.1	0	0	0	0
ENST00000412413	AC004009.3	0	0	0	0
ENST00000412420	LINC01201	0	0	0	0
ENST00000412422	LINC01285	0	0	0	0
ENST00000412424	AC009411.1	0	0	0	0
ENST00000412426	AF127936.7	0	0.2	0	3
ENST00000412427	RP11-380J14.1	0	0	0	0
ENST00000412436	RP13-228J13.1	0.03	0	0.41	0
ENST00000412439	RP11-810B23.1	0	0	0	0
ENST00000412445	RP11-815M8.1	0	0	0	0
ENST00000412483	RP4-799P18.2	0	0.04	0	1
ENST00000412485	LINC02154	0	0	0	0
ENST00000412486	RP11-655G22.1	0	0	0	0
ENST00000412495	C20orf166-AS1	0	0	0	0
ENST00000412497	RP11-314N13.3	0	0	0	0
ENST00000412500	LINC00659	0	0	0	0
ENST00000412513	RP11-147C23.1	0	0	0	0
ENST00000412519	RP4-753D4.2	0	0	0	0
ENST00000412526	LINC00161	0	0	0	0
ENST00000412528	LINC00487	0	0	0	0
ENST00000412549	AC009542.2	0	0	0	0
ENST00000412553	LINC00652	0.29	0	9	0
ENST00000412563	AC007091.1	0	0	0	0
ENST00000412571	RP1-122P22.2	0	0	0	0
ENST00000412578	LINC00606	0	0	0	0
ENST00000412579	GRIK1-AS1	0	0	0	0
ENST00000412593	AC114763.1	0	0	0	0
ENST00000412599	LINC00301	0	0	0	0
ENST00000412602	RP11-557H15.5	0	0	0	0
ENST00000412606	MIR3681HG	0	0	0	0
ENST00000412628	RP5-1033H22.2	0	0	0	0
ENST00000412629	GRM7-AS3	0	0	0	0
ENST00000412631	RP11-111F5.4	0	0	0	0
ENST00000412639	LINC01759	0	0	0	0
ENST00000412640	SOX9-AS1	0	0	0	0
ENST00000412643	RP6-109B7.4	0	0.22	0	3
ENST00000412647	LINC01737	0	0	0	0
ENST00000412652	RP11-545D19.1	0	0	0	0
ENST00000412654	PCA3	0	0	0	0
ENST00000412666	RP4-669L17.2	0	0	0	0
ENST00000412669	AC002456.2	0	0	0	0
ENST00000412672	LINC01734	0	0	0	0
ENST00000412674	LINC01346	0.1	0	3	0
ENST00000412685	HCG18	6.88	2.68	165.69	105.87
ENST00000412690	LINC01191	0	0.15	0	2
ENST00000412695	RP11-164C1.2	0	0	0	0
ENST00000412701	RP11-533O20.2	0	0	0	0
ENST00000412712	ID2-AS1	0.33	0	3	0
ENST00000412713	AC006547.8	0	0	0	0
ENST00000412714	LINC00388	0	0	0	0
ENST00000412722	LINC00427	0	0	0	0
ENST00000412730	LINC00525	0	0	0	0
ENST00000412736	MEG3	0	0	0	0
ENST00000412740	LINC00665	0	0	0	0
ENST00000412745	LINC01312	0	0	0	0
ENST00000412749	AC074117.10	0	0	0	0
ENST00000412751	RP11-154D6.1	0	0	0	0
ENST00000412754	SLC12A9-AS1	0	0	0	0
ENST00000412772	LINC01353	0	0	0	0
ENST00000412773	CTA-407F11.8	0	0	0	0
ENST00000412781	CCDC148-AS1	0	0	0	0
ENST00000412788	H19	0.91	1.06	19.55	37.4
ENST00000412789	RP11-393J16.4	0	0	0	0
ENST00000412790	ADORA2A-AS1	0	0	0	0
ENST00000412797	RP11-70P17.1	0	0.13	0	1
ENST00000412800	GS1-278J22.2	0	0	0	0
ENST00000412804	ITPR1-AS1	0.12	0.3	1	4
ENST00000412809	MYO16-AS2	0	0	0	0
ENST00000412811	RP11-761N21.1	0	0	0	0
ENST00000412812	AC079630.4	0	0	0	0
ENST00000412816	LINC00470	0.37	0.76	7	24
ENST00000412822	BTBD9-AS1	0	0	0	0
ENST00000412828	AC009508.1	0	0	0	0
ENST00000412835	AC018890.6	0	0	0	0
ENST00000412838	RP11-316M1.3	0	0	0	0
ENST00000412855	LINC01703	0	0	0	0
ENST00000412856	SEPT7-AS1	0	0.01	0	0.06
ENST00000412872	RP11-301G19.1	0	0	0	0
ENST00000412882	LINC00893	0	0	0	0
ENST00000412896	AC107218.3	0	0	0	0
ENST00000412906	ZNF295-AS1	0	0	0	0
ENST00000412932	RP11-180D21.3	0	0	0	0
ENST00000412934	C9orf147	0	0	0	0
ENST00000412944	LINC01798	0	0	0	0
ENST00000412946	TPT1-AS1	0	0	0	0
ENST00000412951	AC012462.1	0	0	0	0
ENST00000412954	RP1-283K11.3	0	0	0	0
ENST00000412957	DCTN1-AS1	0.25	0	3	0
ENST00000412972	RP11-243J16.7	0	0	0	0
ENST00000412986	AC074391.1	0	0	0	0
ENST00000412996	AC004870.3	0	0	0	0
ENST00000413004	RP11-242O24.3	0	0	0	0
ENST00000413005	RP1-79C4.1	0	0	0	0
ENST00000413029	AC062017.1	0	0	0	0
ENST00000413030	AC074289.1	0	0	0	0
ENST00000413035	IPO9-AS1	0.38	0	3	0
ENST00000413039	PSMB8-AS1	0	0.22	0	3.23
ENST00000413042	AC005082.12	0	0.35	0	11
ENST00000413043	AC011901.2	0	0	0	0
ENST00000413050	RP11-154D17.1	0	0	0	0
ENST00000413053	MIR194-2HG	0.03	0.07	1	4
ENST00000413056	RP11-44H4.1	0	0	0	0
ENST00000413062	RP11-235G24.1	0	0	0	0
ENST00000413063	WASF3-AS1	0	0	0	0
ENST00000413066	RP11-29B9.1	0	0	0	0
ENST00000413069	PCBP1-AS1	0	0	0	0
ENST00000413070	RP4-715N11.2	0	0	0	0
ENST00000413074	TAF1A-AS1	1.13	0.51	14	10.44
ENST00000413076	LINC00894	0	0.94	0	5.88
ENST00000413077	AC012146.7	6.04	4.22	27	31
ENST00000413088	RP1-266L20.2	0	0	0	0
ENST00000413094	RP11-3P22.1	0	0	0	0
ENST00000413103	RP11-148B18.1	0	0.37	0	5.12
ENST00000413121	LINC01158	0	0	0	0
ENST00000413124	LINC00424	0	0	0	0
ENST00000413129	RP11-360O19.4	0	0	0	0
ENST00000413131	GRIK1-AS1	0	0	0	0
ENST00000413145	RP11-390F4.6	0	0.49	0	4
ENST00000413151	AC009505.4	0	0	0	0
ENST00000413159	RP11-302I18.3	0	0	0	0
ENST00000413179	AC009303.1	0	0	0	0
ENST00000413182	AC073343.13	0	0	0	0
ENST00000413185	AC073283.4	0.61	0.25	6	4
ENST00000413202	CYTOR	0	0	0	0
ENST00000413220	RP11-227H15.5	0	0	0	0
ENST00000413221	EPB41L4A-AS1	8.75	5.62	245.21	258.34
ENST00000413227	AC016995.3	0	0	0	0
ENST00000413231	SLC16A1-AS1	0	0.17	0	1
ENST00000413234	AC104134.2	0.24	0	4	0
ENST00000413238	LINC00689	0	0	0	0.11
ENST00000413240	RP5-1139I1.2	0	0	0	0
ENST00000413244	CTA-929C8.8	0	0	0	0
ENST00000413246	RP11-187A9.3	0	0	0	0
ENST00000413247	AC104777.4	0	0	0	0
ENST00000413249	RP5-1022P6.5	0	0	0	0
ENST00000413254	AC009228.1	0	0	0	0
ENST00000413269	RP11-274B18.4	0	0	0	0
ENST00000413271	RP11-547C13.1	0	0	0	0
ENST00000413286	RP11-543F8.2	0	0	0	0
ENST00000413290	AC064834.1	0	0	0	0
ENST00000413291	RP11-555J4.3	0	0	0	0
ENST00000413304	AC098872.3	0	0	0	0
ENST00000413311	AC093382.1	0	0.34	0	2
ENST00000413315	AC092652.1	0	0	0	0
ENST00000413324	RP3-495K2.1	0	0	0	0
ENST00000413328	RP11-298A8.2	0	0	0	0
ENST00000413332	LINC01134	0.67	0	4	0
ENST00000413339	RP11-464C19.2	0	0	0	0
ENST00000413347	SNAP47-AS1	0	0	0	0
ENST00000413352	RP11-375O18.2	0	0	0	0
ENST00000413353	IQCA1-AS1	0	0	0	0
ENST00000413356	LINC01720	0	0	0	0
ENST00000413358	HCG18	0	0.03	0	0.48
ENST00000413385	AC011286.1	0	0	0	0
ENST00000413402	LINC00378	0	0	0	0
ENST00000413403	AC068483.1	0	0	0	0
ENST00000413405	SVIL-AS1	0.28	0	2	0
ENST00000413406	AC004014.3	0	0	0	0
ENST00000413421	ZRANB2-AS2	0	0	0	0
ENST00000413430	RBMS3-AS3	0	0	0	0
ENST00000413431	RP11-77G23.2	0	0	0	0
ENST00000413436	PCBP1-AS1	0	0.11	0	1
ENST00000413452	DGUOK-AS1	1.52	0	6	0
ENST00000413466	TTTY12	0	0	0	0
ENST00000413472	LINC00982	0	0	0	0
ENST00000413479	SLC8A1-AS1	0	0	0	0
ENST00000413483	CD81-AS1	0	0	0	0
ENST00000413486	LINC00279	0	0	0	0
ENST00000413494	CTA-407F11.7	0	0	0	0
ENST00000413496	AC008440.5	0	0	0	0
ENST00000413501	LINC00463	0	0	0	0
ENST00000413510	DLEU7-AS1	0	0.18	0	5
ENST00000413525	LINC01412	0	0	0	0
ENST00000413528	LL0XNC01-237H1.3	0	0	0	0
ENST00000413531	RP11-418J17.1	0	0.22	0	4
ENST00000413541	RP11-86H7.6	0	0	0	0
ENST00000413549	AC009501.4	0	0	0	0
ENST00000413557	AC073043.1	0	0	0	0
ENST00000413560	PROX1-AS1	0	0	0	0
ENST00000413563	LINC00607	0	0	0	0
ENST00000413564	RP11-328K22.1	0	0	0	0
ENST00000413567	AC083867.4	0	0	0	0
ENST00000413586	LINC01983	0	0	0	0
ENST00000413591	LINC00365	0.24	0	6	0
ENST00000413602	AC013275.2	0.05	0	1	0
ENST00000413603	LINC00700	0	0	0	0
ENST00000413606	CCDC18-AS1	0.44	0	3.21	0
ENST00000413628	GNG12-AS1	0	0	0	0
ENST00000413637	LINC01044	0	0	0	0
ENST00000413645	AP000473.5	0	0	0	0
ENST00000413665	MIAT	0	0	0	0
ENST00000413669	LINC01121	0	0	0	0
ENST00000413670	MIR137HG	0	0	0	0
ENST00000413706	AC091729.9	0	0	0	0
ENST00000413708	AC096669.1	0	0	0	0
ENST00000413718	LINC00111	0	0	0	0
ENST00000413721	LINC00313	0	0	0	0
ENST00000413722	NUTM2A-AS1	0	0	0	0
ENST00000413745	RP13-143G15.4	0	0	0	0
ENST00000413755	SNHG17	4.03	1.47	24.62	14.79
ENST00000413757	RP11-482E14.2	0	0	0	0
ENST00000413763	RP11-212D3.4	0	0	0	0
ENST00000413768	DUXAP8	0	0	0	0
ENST00000413791	PCBP1-AS1	0	0	0	0
ENST00000413792	LINC00211	0	0	0	0
ENST00000413794	RP11-114G22.1	0	0	0	0
ENST00000413796	AC002511.2	0	0	0	0
ENST00000413801	RP11-80B9.1	0	0	0	0
ENST00000413812	AC000099.1	0	0	0	0
ENST00000413818	RP4-569M23.2	0	0	0	0
ENST00000413820	AC114730.3	0	0	0	0
ENST00000413825	RP11-147C23.1	0	0	0	0
ENST00000413828	CYP1B1-AS1	0	0	0	0
ENST00000413833	LINC00421	0	0	0	0
ENST00000413841	AC105461.1	0	0	0	0
ENST00000413842	AC010148.1	0	0.16	0	4
ENST00000413845	UST-AS1	0	0	0	0
ENST00000413848	AC005037.3	0.22	0	1	0
ENST00000413862	CBR3-AS1	0	0	0	0
ENST00000413887	RP11-154H17.1	0	0	0	0
ENST00000413898	RP3-522P13.3	0	0	0	0
ENST00000413901	RP5-1180C18.1	0	0	0	0
ENST00000413904	NIFK-AS1	0	0	0	0
ENST00000413911	AC005540.3	0	0	0	0
ENST00000413915	RP11-613M10.6	0.73	1.12	2	5
ENST00000413923	AC012594.1	0	0	0	0
ENST00000413941	RP5-1119O21.2	0	0	0	0
ENST00000413943	RP11-180O5.2	0	0	0	0
ENST00000413945	LINC00472	0	0	0	0
ENST00000413954	AC064871.3	0	0	0	0
ENST00000413960	AC010729.2	0	0	0	0
ENST00000413961	NUTM2A-AS1	0	0	0	0
ENST00000413962	CCNT2-AS1	0	0	0	0
ENST00000413969	HAGLR	0	0	0	0
ENST00000413975	LINC01725	0	0	0	0
ENST00000413977	SH3BP5-AS1	0	0.11	0	0.99
ENST00000413983	RP11-410N8.3	0	0	0	0
ENST00000413986	RP3-512E2.2	0	0	0	0
ENST00000413989	AC009228.1	0	0	0	0
ENST00000413991	AC073257.2	0	0	0	0
ENST00000413993	RP11-482E14.1	0	0	0	0
ENST00000413994	RP11-527D7.1	0	0	0	0
ENST00000414002	SNHG5	43.94	38.28	178.28	254.82
ENST00000414005	AL122127.25	0	0	0	0
ENST00000414006	ENTPD1-AS1	1.46	3.08	8.14	28.16
ENST00000414008	HCG27	2.3	1.64	18	21
ENST00000414030	CYTOR	0.44	0.27	3	3
ENST00000414038	RP5-899B16.1	0	0	0	0
ENST00000414039	RP11-148B18.4	1.61	0.11	9	1
ENST00000414042	RP11-157P1.4	3.11	0.85	20	9
ENST00000414053	ARSD-AS1	0	0	0	0
ENST00000414054	LINC00486	0	0	0	0
ENST00000414065	AC018685.1	0	0	0	0
ENST00000414071	RP11-143G3.1	0	0	0	0
ENST00000414074	PRKX-AS1	0	0	0	0
ENST00000414075	GAS5	1.93	4.53	7.53	28.94
ENST00000414085	RP11-323C15.2	0	0	0	0
ENST00000414086	AC096559.2	0	0	0	0
ENST00000414098	RP11-666F17.1	0	0	0	0
ENST00000414102	LINC02020	0	0	0	0
ENST00000414106	RP11-140A10.3	0	0	0	0
ENST00000414107	RP11-446F3.2	0	0	0	0
ENST00000414116	AC002480.2	0	0	0	0
ENST00000414120	LINC00887	0	0.02	0	1
ENST00000414126	AC073316.2	0	0	0	0
ENST00000414127	AC003985.1	0	0	0	0
ENST00000414128	RP11-108M9.2	0.48	0.07	4	1
ENST00000414132	RP11-181B18.1	0	0	0	0
ENST00000414135	AC098820.4	0	0.13	0	2
ENST00000414141	LINC01816	0	0	0	0
ENST00000414157	RP11-462L8.1	0	0.06	0	1
ENST00000414159	AC114776.3	0	0	0	0
ENST00000414161	LINC00437	0	0	0	0
ENST00000414175	SNHG14	0	0	0	0
ENST00000414189	LINC01423	0	0	0	0
ENST00000414195	TEX41	0	0	0	0
ENST00000414198	SATB1-AS1	0	0	0	0
ENST00000414199	RP5-1066H13.4	0	0	0	0
ENST00000414201	LINC01442	0	0	0	0
ENST00000414203	RP5-1170K4.7	0	0	0	0
ENST00000414209	JPX	2.07	2.29	42.79	77.7
ENST00000414210	LINC01672	0	0	0	0
ENST00000414223	RP11-561O23.5	0	0	0	0
ENST00000414256	TEX41	0	0	0	0
ENST00000414261	RP5-1042K10.10	0	0	0	0
ENST00000414282	SNHG7	1.67	0.53	37.07	19.35
ENST00000414287	C22orf34	2.16	1.5	44.78	50.86
ENST00000414300	LINC01885	0	0	0	0
ENST00000414308	RP11-342D11.3	0	0	0	0
ENST00000414309	LINC02026	0	0	0	0
ENST00000414314	AC005592.2	0	0.25	0	2
ENST00000414339	RP5-994D16.3	0.71	0.11	4	1
ENST00000414340	RP11-108M9.1	0	0	0	0
ENST00000414345	LINC00362	0	0	0	0
ENST00000414354	MELTF-AS1	0	0.14	0	1
ENST00000414364	KIF25-AS1	0	0	0	0
ENST00000414365	RMDN2-AS1	0	0	0	0
ENST00000414382	LINC01980	0	0	0	0
ENST00000414383	RP11-388P9.2	0	0	0	0
ENST00000414386	FOXP4-AS1	2.02	2.47	8	16
ENST00000414393	ZNF337-AS1	0.75	0.24	33	17
ENST00000414394	AC013401.1	0	0	0	0
ENST00000414398	HCG24	0	0	0	0
ENST00000414404	LINC01829	0	0	0	0
ENST00000414407	LINC00398	0	0	0	0
ENST00000414409	RP4-718N17.2	0	0	0	0
ENST00000414418	RP5-936J12.1	0	0	0	0
ENST00000414430	CCDC18-AS1	0.99	0	4	0
ENST00000414438	AC069277.2	0	0.17	0	2
ENST00000414442	LINC01102	0	0	0	0
ENST00000414452	TGFB2-AS1	0	0	0	0
ENST00000414457	SVIL-AS1	0.39	0.21	4.56	4
ENST00000414466	AP003025.2	0	0	0	0
ENST00000414475	RP11-33A14.1	0	0	0	0
ENST00000414480	LINC01048	0	0	0	0
ENST00000414483	LL22NC03-121E8.4	0	0	0	0
ENST00000414486	CYYR1-AS1	0	0	0	0
ENST00000414488	SNHG23	0	0	0	0
ENST00000414504	ATXN8OS	0	0	0	0
ENST00000414512	AC067956.1	1.39	0.36	27	11.4
ENST00000414515	MAMDC2-AS1	0	0	0	0
ENST00000414529	DLG1-AS1	0	0	0	0
ENST00000414532	MATN1-AS1	1.08	0.17	40	10.49
ENST00000414538	AC092687.5	0	0	0	0
ENST00000414539	AC010149.4	0	0	0	0
ENST00000414544	GSN-AS1	0.13	0.09	6	7
ENST00000414547	RBMS3-AS1	0	0	0	0
ENST00000414548	CTD-2192J16.11	0	0	0	0
ENST00000414553	PCCA-AS1	0	0	0	0
ENST00000414554	NIFK-AS1	0	0	0	0
ENST00000414562	LINC00330	0	0	0	0
ENST00000414565	RP11-522M21.3	0	0	0	0
ENST00000414581	RP11-168C9.1	0	0	0	0
ENST00000414582	MIR548XHG	0	0	0	0
ENST00000414584	CYTOR	0.98	0.52	7.15	6.26
ENST00000414598	RP4-583K8.1	0	0	0	0
ENST00000414600	SOX9-AS1	0	0	0	0
ENST00000414603	AC069277.2	0	0	0	0
ENST00000414621	LINC01176	0	0	0	0
ENST00000414625	LINC00969	0	0	0	0
ENST00000414631	RP11-385N23.1	0	0	0	0
ENST00000414633	SRGAP3-AS1	0	0	0	0
ENST00000414634	ATP13A5-AS1	0	0	0	0
ENST00000414640	RP5-956O18.3	0	0	0	0
ENST00000414647	LINC01849	0	0	0	0
ENST00000414654	AC092580.3	0	0	0	0
ENST00000414656	CCDC183-AS1	0.8	0.38	18	14
ENST00000414659	MCM3AP-AS1	0	0	0	0
ENST00000414668	LINC00029	0	0	0	0
ENST00000414676	NRSN2-AS1	8.79	3.04	62.21	35.28
ENST00000414677	LINC00658	0	0	0	0
ENST00000414686	RP11-421L21.2	0	0.1	0	1
ENST00000414688	RP5-857K21.4	0	0	0	0
ENST00000414699	AL773572.7	0	0	0	0
ENST00000414722	CASC2	0	0	0	0
ENST00000414740	RP11-330A16.1	0	0	0	0
ENST00000414743	LINC00446	0	0	0	0
ENST00000414744	SPAG5-AS1	0	0.19	0	6.27
ENST00000414750	LINC01934	0	0	0	0
ENST00000414756	AC012462.3	0	0	0	0
ENST00000414763	MATN1-AS1	0.48	0.12	4	1.69
ENST00000414765	RP11-316I3.2	0	0	0	0
ENST00000414768	LINC00484	0	0	0	0
ENST00000414769	MIR503HG	0	0.09	0	1
ENST00000414774	RP11-95I16.2	0	0	0	0
ENST00000414776	AL450226.2	0	0	0	0
ENST00000414790	H19	0	1.67	0	61.07
ENST00000414795	NRIR	0	0	0	0
ENST00000414796	AC019064.1	0	0	0	0
ENST00000414797	MAGI2-AS3	0	0	0	0
ENST00000414798	RP11-342M1.3	0	0	0	0
ENST00000414811	AC074391.1	0	0	0	0
ENST00000414816	LINC01567	0	0	0	0
ENST00000414844	PLCL2-AS1	0	0	0	0
ENST00000414848	LINC01704	0	0	0	0
ENST00000414856	AP003025.2	0	0	0	0
ENST00000414868	CSMD2-AS1	0	0	0	0
ENST00000414875	RP1-153P14.5	0	0	0	0
ENST00000414876	SPATA3-AS1	0	0	0	0
ENST00000414877	LINC00159	0	0	0	0
ENST00000414885	AC013463.2	0	0	0	0
ENST00000414886	AC093901.1	0	0	0	0
ENST00000414894	PRKCQ-AS1	0	0	0	0
ENST00000414895	RP11-143P4.2	0	0	0	0
ENST00000414896	AC005104.3	0	0	0	0
ENST00000414903	RP11-94M14.2	0	0	0	0
ENST00000414904	GNG12-AS1	0	0	0	0
ENST00000414911	AC097721.2	0.12	0.75	1.02	10
ENST00000414915	AC023669.1	0	0	0	0
ENST00000414920	FGF12-AS1	0	0	0	0
ENST00000414923	RP11-153F1.2	0	0	0	0
ENST00000414926	RP11-409K20.6	0	0	0	0
ENST00000414927	RP11-307B6.3	1.29	0	6	0
ENST00000414938	EGOT	0	0	0	0
ENST00000414965	LINC01868	0	0	0	0
ENST00000414967	AC062031.1	0	0	0	0
ENST00000414969	SLC6A1-AS1	0	0	0	0
ENST00000414976	RP11-379C10.1	0	0	0	0
ENST00000414989	RP11-259P1.1	0	0	0	0
ENST00000414992	DCUN1D2-AS	0	0	0	0
ENST00000414995	RP5-1111A8.3	0	0	0	0
ENST00000415000	RP11-280O1.2	0	0	0	0
ENST00000415004	RP11-165F24.3	0	0	0	0
ENST00000415011	CFLAR-AS1	0	0	0	0
ENST00000415019	RP11-404O13.5	0	0	0	0
ENST00000415026	AP001468.58	0	0	0	0
ENST00000415029	AC010731.3	0	0	0	0
ENST00000415031	RP11-191G24.1	0	0	0	0
ENST00000415033	CPB2-AS1	0.56	0.2	3.94	2.37
ENST00000415054	RP1-85F18.6	0	0	0	0
ENST00000415060	PCBP1-AS1	0	0	0	0
ENST00000415062	RP11-426A6.5	0	0	0	0
ENST00000415065	RP11-315I20.3	0	0	0	0
ENST00000415067	PSMB8-AS1	0	0	0	0
ENST00000415088	AF178030.2	0	0	0	0
ENST00000415119	RP11-141J10.2	0	0	0	0
ENST00000415120	LINC00364	0	0	0	0
ENST00000415124	AC113189.5	0	0	0	0
ENST00000415129	AC017104.6	0	0	0	0
ENST00000415138	LINC01888	0	0	0	0
ENST00000415141	RP11-203J24.8	0	0	0	0
ENST00000415144	RP3-406P24.3	0	0	0	0
ENST00000415146	AC073626.2	0	0	0	0
ENST00000415150	CCDC18-AS1	0	0	0	0
ENST00000415159	AC007179.1	0	0	0	0
ENST00000415166	RP11-195M16.1	0	0	0	0
ENST00000415172	VPS13A-AS1	0	0	0	0
ENST00000415174	LINC01907	0	0.02	0	1
ENST00000415176	LA16c-395F10.1	0	0	0	0
ENST00000415182	LINC01684	0	0	0	0
ENST00000415193	LINC01047	0	0	0	0
ENST00000415194	RP1-225E12.2	0	0	0	0
ENST00000415195	XXbac-BPG249D20.9	0	0	0	0
ENST00000415202	RP11-122M14.1	0	0	0	0
ENST00000415205	OGFRP1	0	0	0	0
ENST00000415215	JPX	0	0	0	0
ENST00000415218	RP11-12M5.3	0	0	0	0
ENST00000415222	PCBP1-AS1	1.35	0.48	6.4	3.7
ENST00000415226	AC079135.1	0.42	0.59	2.17	5
ENST00000415236	AC009948.5	0	0.77	0	7.93
ENST00000415237	AC004988.1	0	0	0	0
ENST00000415244	MELTF-AS1	0.14	0.14	1.22	2
ENST00000415245	AC012506.2	0	0	0	0
ENST00000415246	AC003075.4	0.53	0	3	0
ENST00000415249	CTB-111F10.1	0	0	0	0
ENST00000415252	FRMPD3-AS1	0	0	0	0
ENST00000415255	RP11-69E11.8	0	0	0	0
ENST00000415269	AP000477.3	0	0	0	0
ENST00000415275	AC010731.2	0	0	0	0
ENST00000415276	HCG27	0.75	0	4.86	0
ENST00000415283	LINC01066	0	0	0	0
ENST00000415285	RP11-397O8.7	0	0	0	0
ENST00000415294	LINC00343	0	0	0	0
ENST00000415295	LINC01128	0.49	0.62	4.12	8.54
ENST00000415299	LINC01620	0	0	0	0
ENST00000415302	LINC01509	0	0	0	0
ENST00000415305	RP11-383C5.3	0	0	0	0
ENST00000415327	AC007386.4	0	0	0	0
ENST00000415330	PIK3CD-AS2	2.71	2.68	24	39
ENST00000415333	AC008060.5	0	0	0	0
ENST00000415336	RP11-67L3.5	1.29	0.34	7	3
ENST00000415338	RP5-998N21.4	0	0	0	0
ENST00000415342	AC092431.3	0	0	0	0
ENST00000415356	AC007349.5	0	0	0	0
ENST00000415357	LINC01090	0	0.15	0	2
ENST00000415358	RP11-184A2.2	0	0	0	0
ENST00000415359	RP11-168O16.2	0	0	0	0
ENST00000415376	FAM230B	0	0	0	0
ENST00000415386	LINC01783	0.87	0.86	12.68	20.64
ENST00000415391	RP11-544A12.4	0	0	0	0
ENST00000415393	AC009518.4	0	0	0	0
ENST00000415394	DANT1	0	0	0	0
ENST00000415399	ELFN1-AS1	0.47	0.83	2.85	8.15
ENST00000415405	TTTY7B	0	0	0	0
ENST00000415410	LINC01968	0	0	0	0
ENST00000415417	LINC00867	0	0	0	0
ENST00000415422	AC009110.1	0	0	0	0
ENST00000415423	RP11-334J6.6	0	0.27	0	2
ENST00000415434	LINC01237	0	0	0	0
ENST00000415437	RP11-267N12.1	0	0	0	0
ENST00000415448	LINC01890	0	0	0	0
ENST00000415451	AC091633.3	0	0	0	0
ENST00000415457	RP11-415D17.3	0	0	0	0
ENST00000415465	RP11-339N8.1	0	0	0	0
ENST00000415469	LINC00858	0	0	0	0
ENST00000415477	RP1-292B18.4	0	0	0	0
ENST00000415479	LINC01614	0	0	0	0
ENST00000415503	AC006547.13	0	0	0	0
ENST00000415504	EWSAT1	0	0	0	0
ENST00000415506	AC073254.1	0	0	0	0
ENST00000415509	RP11-338O1.2	0	0	0	0
ENST00000415513	RP11-325F22.2	0	0	0	0
ENST00000415520	AC019048.1	0	0	0	0
ENST00000415530	XX-C2158C6.3	0	0	0	0
ENST00000415532	LINC01709	0	0	0	0
ENST00000415536	AC003092.1	0	0	0	0
ENST00000415549	RP11-439H8.4	0	0	0	0
ENST00000415556	AC137723.5	0	0	0	0
ENST00000415561	TTN-AS1	0	0	0	0
ENST00000415573	LINC00982	0	0	0	0
ENST00000415575	RP11-203H2.2	0	0.17	0	2
ENST00000415582	ELF3-AS1	0	0	0	0
ENST00000415584	FLJ27354	0	0	0	0
ENST00000415589	AC008937.2	0	0.1	0	1
ENST00000415590	SFTA1P	0	0.21	0	2.02
ENST00000415611	AC005682.5	4.33	1.59	44.93	27
ENST00000415620	LINC00428	0	0	0	0
ENST00000415626	C4B-AS1	0	0.06	0	2
ENST00000415627	AC012360.6	0.41	0	3.05	0
ENST00000415628	AC012507.3	0.12	0	2	0
ENST00000415629	RP4-726F1.1	0	0	0	0
ENST00000415637	RP5-1018K9.1	0	0	0	0
ENST00000415640	AC007246.3	0	0	0	0
ENST00000415647	KIAA1614-AS1	2.94	1.08	40	24
ENST00000415652	LINC01022	0	0	0	0
ENST00000415655	RP1-231P7P.1	0	0	0	0
ENST00000415656	AC091729.8	0	0	0	0
ENST00000415657	MIR7515HG	0	0	0	0
ENST00000415675	CADM3-AS1	0	0	0	0
ENST00000415686	LINC01360	0	0	0	0
ENST00000415700	LINC01115	0	0	0	0
ENST00000415702	LINC01656	0	0	0	0
ENST00000415704	FAM230B	0	0	0	0
ENST00000415706	ARPP21-AS1	0	0	0	0
ENST00000415714	RP1-60O19.1	0	0	0	0
ENST00000415715	POT1-AS1	0	0	0	0
ENST00000415726	RP11-336K24.5	0	0	0	0
ENST00000415731	RP11-166N17.1	0	0	0	0
ENST00000415736	RP1-92C8.3	0	0	0	0
ENST00000415742	PCBP1-AS1	0	0.55	0	4.77
ENST00000415754	LINC01717	0	0	0	0
ENST00000415765	SPATA17-AS1	0	0	0	0
ENST00000415774	RP11-372H2.1	0	0	0	0
ENST00000415780	ZRANB2-AS2	0	0	0	0
ENST00000415787	RP11-795J1.1	0	0	0	0
ENST00000415801	GAS1RR	0	0	0	0
ENST00000415809	AC090587.5	0	0.39	0	3
ENST00000415820	AP001610.9	0	0	0	0
ENST00000415824	AF064858.6	0	0	0	0
ENST00000415836	RP11-1217F2.15	0	0	0	0
ENST00000415842	LINC01359	0	0	0	0
ENST00000415848	INHBA-AS1	0	0.04	0	2
ENST00000415865	AP006285.7	0	0	0	0
ENST00000415869	LINC02036	0.23	0.28	2	4
ENST00000415883	RP11-346D19.1	0	0	0	0
ENST00000415889	LINC01260	0	0	0	0
ENST00000415890	RP3-441A12.1	0	0	0	0
ENST00000415896	RP11-807H17.1	0	0	0	0
ENST00000415910	LINC01661	0	0	0	0
ENST00000415917	RP11-574K11.29	1.3	1.14	12.64	18.25
ENST00000415918	AC078851.1	0	0	0	0
ENST00000415932	CASC20	0	0	0	0
ENST00000415940	RP11-132N15.1	0	0	0	0
ENST00000415959	LINC00856	0	0	0	0
ENST00000415964	RP11-73O6.3	0	0	0	0
ENST00000415965	AC002456.2	0	0	0	0
ENST00000415982	RP13-131K19.1	0	0	0	0
ENST00000415991	LINC01811	0	0	0	0
ENST00000416002	AF240627.2	0	0	0	0
ENST00000416008	AC068535.2	0	0	0	0
ENST00000416009	CLYBL-AS1	0	0	0	0
ENST00000416017	ERICH3-AS1	0	0	0	0
ENST00000416022	LENG8-AS1	0.73	0.44	4	4
ENST00000416032	AC009411.1	0	0	0	0
ENST00000416046	CTD-2201G3.1	0	0.02	0	1
ENST00000416061	AF196970.3	0.57	0.35	5	5
ENST00000416066	RP11-498P14.3	0	0	0	0
ENST00000416068	PCBP1-AS1	0	0	0	0
ENST00000416069	RP11-203B9.4	0	0	0	0
ENST00000416080	AC093818.1	0	0	0	0
ENST00000416090	LINC00676	0	0	0	0
ENST00000416100	AC102953.6	0	0	0	0
ENST00000416104	LINC00222	0	0	0	0
ENST00000416105	PGM5P4-AS1	0	0	0	0
ENST00000416110	TTTY17A	0	0	0	0
ENST00000416111	AC092155.4	0	0	0	0
ENST00000416145	LINC00310	0	0	0	0
ENST00000416173	AC068286.1	0	0	0	0
ENST00000416182	AF241725.6	0	0	0	0
ENST00000416190	LINC01440	0	0	0	0
ENST00000416191	RP11-441O15.3	0	0	0	0
ENST00000416193	SLC16A1-AS1	0.26	1.49	1.84	17.17
ENST00000416200	SATB2-AS1	0	0	0	0
ENST00000416202	PRR34-AS1	0	0.42	0	3
ENST00000416204	LINC01238	0.34	0	1.91	0
ENST00000416209	PRKAR2A-AS1	0.95	0.51	31	27.22
ENST00000416218	LINC01689	0	0	0	0
ENST00000416220	MKLN1-AS	1.13	1.46	6	12.68
ENST00000416221	RP11-295G20.2	2.73	1.99	11.98	14.3
ENST00000416226	AC013472.4	0	0	0	0
ENST00000416229	AC007040.6	0	0	0	0
ENST00000416237	RP5-1022J11.2	0	0	0	0
ENST00000416242	LINC01388	0	0	0	0
ENST00000416249	RP11-313D6.3	0	0	0	0
ENST00000416260	RP3-477O4.14	0	0	0	0
ENST00000416261	LINC00426	0	0	0	0
ENST00000416263	TOB1-AS1	2.06	0.73	26.32	15.17
ENST00000416275	LARGE-AS1	0	0	0	0
ENST00000416279	LINC01946	0	0	0	0
ENST00000416301	ENTPD1-AS1	0	0.09	0	6
ENST00000416309	MIRLET7DHG	0	0	0	0
ENST00000416310	RP11-14C22.6	0	0	0	0
ENST00000416327	LINC01687	0	0	0	0
ENST00000416329	RP11-421L21.3	0	0.18	0	1.96
ENST00000416330	XIST	0	0	0	0
ENST00000416341	RP11-90J7.4	0	0	0	0
ENST00000416343	LINC01349	0	0	0	0
ENST00000416344	LANCL1-AS1	0	0	0	0
ENST00000416349	RP11-385M4.1	0	0	0	0
ENST00000416350	AC104777.3	0	0	0	0
ENST00000416352	RP1-76B20.11	0	0	0	0
ENST00000416376	LHFPL3-AS1	0	0.09	0	1.26
ENST00000416381	LINC00630	0	0	0	0
ENST00000416395	PCBP1-AS1	3.03	1.29	70.12	48.88
ENST00000416398	ZNF503-AS1	1.77	1.11	31	32
ENST00000416401	RP11-77M5.1	0	0	0	0
ENST00000416405	KB-1183D5.13	0	0	0	0
ENST00000416406	RP3-508I15.14	0	0	0	0
ENST00000416411	C22orf34	3.2	0	16.34	0
ENST00000416416	RP11-576I22.2	0	0	0	0
ENST00000416424	RP11-280O1.2	0	0.11	0	3
ENST00000416432	NUCB1-AS1	0	0	0	0
ENST00000416438	LINC00475	0	0	0	0
ENST00000416448	RP11-349J5.2	0	0	0	0
ENST00000416453	GTF3C2-AS1	0	0	0	0
ENST00000416463	AC108488.4	0	0.27	0	1.81
ENST00000416468	BX322559.3	0	0	0	0
ENST00000416470	RP5-1056L3.1	0	0	0	0
ENST00000416473	RP11-439K3.1	0	0	0	0
ENST00000416481	RP1-38C16.2	0	0	0	0
ENST00000416502	AC002451.3	0	0	0	0
ENST00000416506	PCBP1-AS1	0.59	0.72	3	6
ENST00000416507	RP11-787B4.2	0	0	0	0
ENST00000416509	AC107079.1	0	0	0	0
ENST00000416510	RP11-400N13.1	0.16	0	1	0
ENST00000416513	AC005162.4	0	0	0	0
ENST00000416521	LINC01198	0	0	0	0
ENST00000416534	AC007463.2	0	0	0	0
ENST00000416553	AP002856.5	0	0	0	0
ENST00000416554	RP5-1092A11.2	0	0	0	0
ENST00000416560	TP53TG1	0	0	0	0
ENST00000416563	RP13-329D4.3	0	0	0	0
ENST00000416570	LINC01128	0	0	0	0
ENST00000416575	AC079145.4	0	0	0	0
ENST00000416593	AC004012.1	0	0	0	0
ENST00000416595	RP3-425P12.1	0	0	0	0
ENST00000416598	DAB1-AS1	0	0	0	0
ENST00000416607	AC007463.2	0	0	0	0
ENST00000416615	KB-1183D5.13	0	0	0	0
ENST00000416630	DCTN1-AS1	0	0	0	0
ENST00000416638	RP3-410C9.2	0	0	0	0
ENST00000416641	AP000432.2	0	0	0	0
ENST00000416646	RP11-347D21.2	0	0	0	0
ENST00000416650	APTR	0	0	0	0
ENST00000416657	RP11-36D19.8	0	0	0	0
ENST00000416680	AC107399.2	0	0	0	0
ENST00000416684	DDX39B-AS1	0	0	0	0
ENST00000416685	AC079779.5	0	0	0	0
ENST00000416696	RP5-888M10.2	0	0	0	0
ENST00000416708	AC073115.6	0	0	0	0
ENST00000416722	LINC00316	0	0	0	0
ENST00000416725	NTM-AS1	0	0	0	0
ENST00000416742	LINC00494	0	0	0	0
ENST00000416758	PGM5P4-AS1	0	0	0	0
ENST00000416768	LINC00320	0	0	0	0
ENST00000416769	LINC00339	0.3	4.5	2.94	73.36
ENST00000416774	LINC01342	0.46	0	7	0
ENST00000416809	RP11-342M1.3	0.34	0.31	2	3
ENST00000416824	LINC00957	0.4	0.75	5	15.31
ENST00000416826	VLDLR-AS1	0.07	0.04	2	1.96
ENST00000416842	AP001042.1	0	0	0	0
ENST00000416845	AC093159.1	0	0	0	0
ENST00000416854	U52111.14	0	0	0	0
ENST00000416860	RP3-395M20.8	0	0.07	0	4
ENST00000416861	AC009502.4	3.63	1.04	17	8
ENST00000416869	RP11-108M9.4	0	0	0	0
ENST00000416873	RP11-85L21.6	0	0	0	0
ENST00000416890	LINC00222	0	0	0	0
ENST00000416894	FALEC	0	0.11	0	1
ENST00000416908	RP11-449J1.1	0	0	0	0
ENST00000416909	CLDN10-AS1	0	0	0	0
ENST00000416928	HAGLR	0	0	0	0
ENST00000416930	LINC01513	0	0	0	0
ENST00000416948	RP1-207H1.3	0	0	0	0
ENST00000416951	LINC01276	0	0	0	0
ENST00000416958	AC118754.4	0	0	0	0
ENST00000416959	RP3-329E20.2	0	0	0	0
ENST00000416970	SNHG7	35.82	19.98	266.66	244.01
ENST00000416982	LINC01287	0	0	0	0
ENST00000416989	PABPC1L2B-AS1	0	0	0	0
ENST00000416995	CTA-342B11.2	0	0	0	0
ENST00000416996	RP11-120J1.1	0	0	0	0
ENST00000416999	LINC-PINT	0	0	0	0
ENST00000417006	AC073043.1	0	0	0	0
ENST00000417011	AC091633.3	0	0	0	0
ENST00000417026	RP11-325F22.2	0	0	0	0
ENST00000417032	LINC00689	0	0	0	0
ENST00000417038	AC010894.3	2.58	0	9.56	0
ENST00000417039	AC016995.3	0	0	0	0
ENST00000417047	AL672294.1	0.23	0	1	0
ENST00000417054	RP11-447M12.2	0	0	0	0
ENST00000417071	TTTY15	0	0.12	0	1.66
ENST00000417072	TTTY2	0	0	0	0
ENST00000417079	LINC00426	0	0	0	0
ENST00000417083	MIATNB	0	0	0	0
ENST00000417084	RP11-6J21.2	0	0	0	0
ENST00000417086	HAGLR	0	0	0	0
ENST00000417089	H19	0.18	0	2.45	0
ENST00000417096	AC007879.2	0.38	0	2	0
ENST00000417110	RP11-196G11.6	0	0.06	0	3
ENST00000417112	LINP1	0.58	0.85	5	12
ENST00000417123	RP4-591N18.2	0	0	0	0
ENST00000417135	RP11-145E17.2	0	0	0	0
ENST00000417149	RP11-298E9.6	0	0	0	0
ENST00000417161	RP11-554K11.2	0	0	0	0
ENST00000417193	LINC00671	0	0	0	0
ENST00000417213	AC009229.6	0	0	0	0
ENST00000417218	CH17-437K3.1	0.06	0.02	2	1
ENST00000417221	AC068831.10	0	0	0	0
ENST00000417232	CCDC144NL-AS1	0.13	0	0.87	0
ENST00000417241	SPATA42	0	0	0	0
ENST00000417244	AFDN-AS1	0	0	0	0
ENST00000417262	PCAT6	0	0	0	0
ENST00000417267	AC114730.7	0	0	0	0
ENST00000417273	RP3-323N1.2	0	0	0	0
ENST00000417281	CTC-338M12.4	0.51	0.24	3	2.32
ENST00000417284	RGPD4-AS1	0	0	0	0
ENST00000417290	LHFPL3-AS1	0	0	0	0
ENST00000417298	AC100848.1	0	0	0	0
ENST00000417299	LINC01752	0	0	0	0
ENST00000417305	ZFY-AS1	0	0	0	0
ENST00000417313	OSBPL10-AS1	0	0	0	0
ENST00000417315	RP11-436D23.1	0	0	0	0
ENST00000417324	FAM138A	0	0	0	0
ENST00000417327	NDUFA6-AS1	1.28	0.54	18.32	12.77
ENST00000417333	RP11-10A14.5	0	0	0	0
ENST00000417334	TTTY3	0	0	0	0
ENST00000417335	AF064858.8	0.08	0.03	1.09	0.62
ENST00000417346	RP4-800J21.3	0	0	0	0
ENST00000417354	DNM3OS	0.02	0	1	0
ENST00000417355	AC114803.3	0	0	0	0
ENST00000417359	GATA3-AS1	0	0	0	0
ENST00000417381	TTC28-AS1	0	0.47	0	4
ENST00000417383	RP11-33A14.1	0	0	0	0
ENST00000417384	RP11-30O15.1	0	0	0	0
ENST00000417385	LINC01677	0	0	0	0
ENST00000417390	RP11-103C16.2	0	0	0	0
ENST00000417401	RP5-1033H22.2	0	0	0	0
ENST00000417409	RP11-161I10.1	0	0	0	0
ENST00000417420	RP5-1103B4.3	0	0	0	0
ENST00000417422	AC079630.2	0	0	0	0
ENST00000417426	RP11-364B14.1	0	0	0	0
ENST00000417447	RP11-135A24.2	0	0	0	0
ENST00000417460	AC003986.7	0.31	0	2	0
ENST00000417463	KB-1592A4.14	0	0	0	0
ENST00000417465	RP5-973N23.4	0	0	0	0
ENST00000417473	LINC00570	0	0	0	0
ENST00000417474	AC097467.2	0	0	0	0
ENST00000417476	AC009158.1	0	0	0	0
ENST00000417479	RP3-428L16.1	0	0	0	0
ENST00000417481	AC012513.6	0	0	0	0
ENST00000417482	GRM7-AS3	0	0	0	0
ENST00000417483	RP11-557H15.3	0	0.05	0	1
ENST00000417485	AC012668.2	0	0	0	0
ENST00000417497	TTC28-AS1	0	0.13	0	1.28
ENST00000417502	STXBP5-AS1	0	0	0	0
ENST00000417506	AC004941.3	0	0	0	0
ENST00000417516	TH2LCRR	0	0	0	0
ENST00000417539	AC078883.3	0	0	0	0
ENST00000417542	RP11-461K13.1	0	0	0	0
ENST00000417557	AC092535.3	0	0	0	0
ENST00000417559	RP11-137H2.4	0.18	0.54	1	5
ENST00000417565	LINC01725	0	0	0	0
ENST00000417576	RORB-AS1	0	0	0	0
ENST00000417577	RP11-146N23.4	0	0	0	0
ENST00000417578	SNHG17	0	0	0	0
ENST00000417589	GPC5-AS2	0	0	0	0
ENST00000417591	RP3-337H4.8	0	0	0	0
ENST00000417605	RP4-613A2.1	0	0	0	0
ENST00000417609	AC011752.1	0	0	0	0
ENST00000417612	CHL1-AS1	0	0	0	0
ENST00000417624	MTUS2-AS2	0	0	0	0
ENST00000417630	RP3-461P17.9	0	0	0	0
ENST00000417636	RP5-857K21.4	0	0	0	0
ENST00000417638	LURAP1L-AS1	0	0	0	0
ENST00000417643	RP13-143G15.4	0	0	0	0
ENST00000417644	RP11-102C16.3	0	0	0	0
ENST00000417650	RP11-439L18.1	0	0.23	0	2
ENST00000417651	LINC01756	0.15	0	3	0
ENST00000417654	RP1-200K18.1	0	0	0	0
ENST00000417667	P4HA2-AS1	0	0	0	0
ENST00000417672	RP11-575L7.2	0	0	0	0
ENST00000417692	AC079807.2	1.45	0.33	9	3.36
ENST00000417695	AC007365.1	0	0	0	0
ENST00000417704	LINC00969	0	0.11	0	1.17
ENST00000417705	RP11-54O7.3	0.76	0.14	10	3
ENST00000417715	LINC01853	0	0	0	0
ENST00000417720	EHHADH-AS1	0	0	0	0
ENST00000417721	ZFAS1	1.97	1.65	16.02	21.9
ENST00000417751	LINC00276	0	0	0	0
ENST00000417765	RP11-518L10.5	0	0	0	0
ENST00000417773	LINC00222	0	0	0	0
ENST00000417781	CSE1L-AS1	0	0	0	0
ENST00000417782	RP1-41P2.7	0	0	0	0
ENST00000417792	CITF22-24E5.1	0	0	0	0
ENST00000417794	RP11-359E8.3	0	0	0	0
ENST00000417798	RP11-544A12.4	0	0	0	0
ENST00000417800	RP11-240M16.1	0	0	0	0
ENST00000417801	LINC01507	0	0	0	0
ENST00000417805	RP4-781K5.4	0	0	0	0
ENST00000417820	LINC01424	0.21	0	2	0
ENST00000417835	FGD5-AS1	0	0	0	0
ENST00000417838	RP11-631F7.2	0	0	0	0
ENST00000417843	RP11-764K9.1	0	0	0	0
ENST00000417844	DPP10-AS3	0	0	0	0
ENST00000417845	NEBL-AS1	0	1.12	0	8
ENST00000417850	RP11-449H15.2	0	0	0	0
ENST00000417860	NUTM2A-AS1	0	0	0	0
ENST00000417869	RP11-69E11.4	1.96	3.49	9	26.29
ENST00000417875	SLC8A1-AS1	0	0	0	0
ENST00000417883	LINC00705	0	0	0	0
ENST00000417884	RP3-340N1.2	0	0	0	0
ENST00000417887	PGM5-AS1	0	0	0	0
ENST00000417897	AC113189.5	0	0	0	0
ENST00000417910	AC007359.6	0	0	0	0
ENST00000417917	LINC01770	0	0	0	0
ENST00000417922	LINC00607	0	0	0	0
ENST00000417927	IL21-AS1	0	0	0	0
ENST00000417930	LINC01871	0	0	0	0
ENST00000417931	LINC00845	0	0	0	0
ENST00000417932	RP11-10J5.1	0	0	0	0
ENST00000417942	XIST	0	0	0	0
ENST00000417947	AC096574.5	0	0	0	0
ENST00000417957	RP11-375H17.1	0	0	0	0
ENST00000417968	RP11-354M20.3	0	0	0	0
ENST00000417970	COL4A2-AS1	0	0	0	0
ENST00000417975	LINC01725	0	0	0	0
ENST00000417983	LINC00475	0	0	0	0
ENST00000417987	RP11-279N8.1	0	0.16	0	1
ENST00000417989	LINC01065	0	0	0	0
ENST00000418001	AC104135.2	0	0	0	0
ENST00000418006	LINC00940	0	0.08	0	3
ENST00000418015	RP11-418J17.1	0.55	0.08	8	2
ENST00000418025	AC097713.3	0	0	0	0
ENST00000418029	AP001469.5	0	0	0	0
ENST00000418031	AC005009.2	0	0	0	0
ENST00000418041	LINC01781	0	0	0	0
ENST00000418049	RP3-339A18.6	0	0	0	0
ENST00000418062	TTN-AS1	0	0.12	0	1
ENST00000418078	RP11-262K1.1	0	0	0	0
ENST00000418080	AC104389.16	0	0	0	0
ENST00000418086	LINC00466	0	0	0	0
ENST00000418091	RP11-5P4.2	0	0	0	0
ENST00000418106	AC007405.8	0	0	0	0
ENST00000418149	KDM4A-AS1	0	0	0	0
ENST00000418161	CCDC13-AS1	0	0	0	0
ENST00000418165	LINC01376	0.25	0	1.31	0
ENST00000418204	LINC01291	0	0	0	0
ENST00000418215	AC000123.4	0	0	0	0
ENST00000418218	AC104809.4	0	0	0	0
ENST00000418237	RP11-78J21.4	0	0	0	0
ENST00000418238	RP5-1073O3.2	0	0	0	0
ENST00000418242	RP11-148B18.1	0.39	0.15	3	1.88
ENST00000418244	FOXD3-AS1	0	0.16	0	2.31
ENST00000418245	LINC00303	0	0	0	0
ENST00000418250	ASTN2-AS1	0	0	0	0
ENST00000418255	RP1-118J21.5	0	0	0	0
ENST00000418270	RP11-379F12.4	0	0	0	0
ENST00000418271	LINC01638	0	0	0	0
ENST00000418273	ADIRF-AS1	3.82	2.92	94.73	118.73
ENST00000418282	BPESC1	0	0	0	0
ENST00000418292	CTA-292E10.6	0	0	0	0
ENST00000418295	LINC00701	0	0	0	0
ENST00000418297	RP5-905H7.8	0	0	0	0
ENST00000418308	PCBP1-AS1	0	0	0	0
ENST00000418309	LINC01006	0	0	0	0
ENST00000418326	C7orf69	0	0	0	0
ENST00000418330	SPATA3-AS1	0	0	0	0
ENST00000418335	AC008063.2	0	0	0	0
ENST00000418343	RP13-60M5.2	0	0	0	0
ENST00000418344	LINC01776	0	0	0	0
ENST00000418348	RP4-803J11.2	0	0.3	0	3
ENST00000418353	RP11-135A1.2	0	0	0	0
ENST00000418358	AC011747.3	0	0	0	0
ENST00000418369	RP13-212L9.1	0	0	0	0
ENST00000418372	LINC00702	0	0	0	0
ENST00000418379	RP11-15K3.1	0	0	0	0
ENST00000418387	AC010983.1	0	0	0	0
ENST00000418393	AC004231.2	0	0	0	0
ENST00000418395	RP11-115N4.1	0	0	0	0
ENST00000418399	RP1-207H1.3	0	0	0	0
ENST00000418402	RP11-522M21.2	0	0	0	0
ENST00000418403	RP11-462G2.1	0	0	0	0
ENST00000418409	RP11-390E23.3	0	0	0	0
ENST00000418415	LINC01820	0	0	0	0
ENST00000418416	AC079163.1	0	0	0	0
ENST00000418420	LINC00276	0	0	0	0
ENST00000418426	RP11-402L1.11	0	0	0	0
ENST00000418430	AC105760.2	0.23	0.28	5	10
ENST00000418451	AC010967.3	0	0	0	0
ENST00000418467	RP11-532N4.2	0	0	0	0
ENST00000418471	RP1-212P9.3	0	0	0	0
ENST00000418474	AC009506.1	0.21	0.17	3	4
ENST00000418478	RP11-213G2.2	0	0	0	0
ENST00000418481	AC011897.2	0	0	0	0
ENST00000418515	KCNMA1-AS3	0	0	0	0
ENST00000418516	LINC00313	0	0	0	0
ENST00000418518	LINCMD1	0	0	0	0
ENST00000418523	AC099552.2	0	0	0	0
ENST00000418524	RP11-69C17.4	0	0	0	0
ENST00000418525	RP11-169K16.4	0	0	0	0
ENST00000418534	AC007161.5	0	0	0	0
ENST00000418546	AC058791.1	0.43	0.3	2.34	2.7
ENST00000418554	AC022173.2	0	0	0	0
ENST00000418557	RP11-443B7.1	0	0.07	0	1
ENST00000418564	PCBP1-AS1	0	0	0	0
ENST00000418566	AL122127.25	0	0	0	0
ENST00000418567	RP11-379B8.1	0	0	0	0
ENST00000418574	RP11-69C13.1	0	0.12	0	4
ENST00000418579	RP5-1028L10.1	0	0	0	0
ENST00000418585	RP11-33A14.1	0	0	0	0
ENST00000418591	AC007563.1	0	0	0	0
ENST00000418602	RP11-536C5.7	0.47	0.16	7	4
ENST00000418612	LINC01219	1.03	0	7	0
ENST00000418615	ACOXL-AS1	0	0	0	0
ENST00000418620	AC106900.6	0	0	0	0
ENST00000418621	AC016716.2	0	0	0	0
ENST00000418652	RP11-111D3.2	0	0	0	0
ENST00000418660	LINC00404	0	0	0	0
ENST00000418662	NFIA-AS2	0	0	0	0
ENST00000418665	PACRG-AS2	0	0	0	0
ENST00000418679	RP11-806J6.1	0	0	0	0
ENST00000418690	RP1-278O22.2	0	0	0	0
ENST00000418699	NHEG1	0	0	0	0
ENST00000418728	OSBPL10-AS1	0	0	0	0
ENST00000418739	RP4-686C3.7	0	0.3	0	4
ENST00000418743	LINC01141	0	0	0	0
ENST00000418746	LINC00211	0	0	0	0
ENST00000418747	SLC25A25-AS1	3.42	0.99	206	98
ENST00000418764	AC004543.2	0	0	0	0
ENST00000418770	AC009961.3	0	0	0	0
ENST00000418775	RP11-348F1.2	0	0	0	0
ENST00000418803	RP3-508I15.19	0	0	0	0
ENST00000418813	MIR99AHG	0	0	0	0
ENST00000418818	RP11-399K21.11	0	0	0	0
ENST00000418821	LINC02087	0	0	0	0
ENST00000418834	RP3-332B22.1	0	0	0	0
ENST00000418835	AC092687.4	0	0	0	0
ENST00000418836	LINC01913	0	0	0	0
ENST00000418837	RP11-557H15.4	0	0	0	0
ENST00000418839	LINC02068	0	0	0	0
ENST00000418850	AC007879.5	0	0	0	0
ENST00000418854	SLC8A1-AS1	0	0	0	0
ENST00000418855	FTX	0.57	0	3.09	0
ENST00000418874	AP006748.1	0	0	0	0
ENST00000418875	RP11-92J19.3	0	0	0	0
ENST00000418907	AC073333.8	0	0	0	0
ENST00000418918	MIAT	0	0	0	0
ENST00000418925	RP11-280O1.2	0	0	0	0
ENST00000418927	AL162759.1	0	0	0	0
ENST00000418941	AC073957.15	0	0	0	0
ENST00000418942	AP000233.2	0	0	0	0
ENST00000418943	RP11-473M10.3	0	0	0	0
ENST00000418945	RP11-98I9.4	1.94	1.42	30	36
ENST00000418953	RP13-30A9.2	0	0	0	0
ENST00000418954	AF127936.7	0.89	0.18	6	2
ENST00000418957	ID2-AS1	0	0	0	0
ENST00000418963	AC093690.1	0	0	0	0
ENST00000418966	ZNF32-AS2	0	0	0	0
ENST00000418968	AC007750.5	0	0	0	0
ENST00000418970	RNF144A-AS1	0	0	0	0
ENST00000418972	RP11-204C23.1	0	0	0	0
ENST00000418985	EFCAB14-AS1	0	0	0	0
ENST00000418990	DCTN1-AS1	0	0	0	0
ENST00000418995	AC109309.4	0	0	0	0
ENST00000419003	LINC01433	0.61	0.37	4	4
ENST00000419013	AC096570.2	0	0	0	0
ENST00000419028	AC141930.2	0	0	0	0
ENST00000419029	AC133106.2	0	0	0	0
ENST00000419034	RP1-202O8.2	0	0	0	0
ENST00000419035	AC073283.4	0.11	0.2	2	6
ENST00000419061	RP1-69D17.4	0	0	0	0
ENST00000419064	RP11-13P5.2	0	0	0	0
ENST00000419069	LINC00317	0	0	0	0
ENST00000419080	MRPL23-AS1	0	0	0	0
ENST00000419100	AC090696.2	0	0	0	0
ENST00000419101	LINC00608	0	0	0	0
ENST00000419103	AC007285.6	0	0	0	0
ENST00000419128	RP1-151B14.6	0	0	0	0
ENST00000419129	AC093911.1	0	0	0	0
ENST00000419134	RP1-12G14.7	0	0	0	0
ENST00000419151	LINC02090	0	0	0	0
ENST00000419158	AC007359.6	0	0	0	0
ENST00000419160	RP4-669L17.10	0.52	0.74	3	7
ENST00000419168	RP11-715G15.1	0	0	0	0
ENST00000419182	PACRG-AS3	0	0	0	0
ENST00000419183	CTD-2330K9.3	0	0	0	0
ENST00000419190	ELF3-AS1	1.48	1.72	11	21
ENST00000419196	RP1-276N6.2	0	0	0	0
ENST00000419199	GRTP1-AS1	0	0.15	0	2
ENST00000419207	RP11-160N1.9	0	0	0	0
ENST00000419211	AC015987.1	0	0	0	0
ENST00000419220	RP11-356I2.1	0	0	0	0
ENST00000419223	AC023347.1	0	0	0	0
ENST00000419225	AC008060.8	0.4	0	2	0
ENST00000419226	RP11-115N4.1	0	0	0	0
ENST00000419237	MIAT	0	0	0	0
ENST00000419243	LINC01877	0	0	0	0
ENST00000419251	AC072062.3	0	0.07	0	1
ENST00000419253	TTC28-AS1	0	0	0	0
ENST00000419257	LINC02097	0	0	0	0
ENST00000419258	KCND3-AS1	0	0	0	0
ENST00000419264	AC113617.1	0	0	0	0
ENST00000419272	LINC00410	0	0	0	0
ENST00000419288	GPC5-AS1	0	0	0	0
ENST00000419296	LINC01123	1.58	0.97	36.26	36.62
ENST00000419299	LINC00320	0	0	0	0
ENST00000419300	LINC00963	0	0	0	0
ENST00000419326	AC007349.4	0	0	0	0
ENST00000419347	AC019118.3	0	0	0	0
ENST00000419353	PLCE1-AS2	0	0	0	0
ENST00000419357	LINC00243	0	0	0	0
ENST00000419361	LINC01341	0	0	0	0
ENST00000419362	AJ239322.1	0	0	0	0
ENST00000419364	SIX3-AS1	0	0.15	0	2
ENST00000419368	RFPL1S	0	0	0	0
ENST00000419371	PCDH9-AS2	0	0	0	0
ENST00000419373	MIR3663HG	0	0	0	0
ENST00000419382	AC003075.4	0	0.18	0	2
ENST00000419394	RP5-857K21.4	0	0	0	0
ENST00000419400	FLJ37035	0	0	0	0
ENST00000419406	RP11-272J7.4	0	0	0	0
ENST00000419422	RP11-132A1.4	2.1	2.02	14	22
ENST00000419425	AC006369.2	0	0	0	0
ENST00000419428	RP11-356N1.2	0	0	0	0
ENST00000419431	LINC00308	0	0	0	0
ENST00000419440	AP004372.1	0	0	0	0
ENST00000419441	RP11-166N17.3	0	0	0	0
ENST00000419446	RP11-5K23.5	0	0	0	0
ENST00000419450	LINC01788	0	0	0	0
ENST00000419458	RASAL2-AS1	0	0.21	0	6.27
ENST00000419459	LINC00642	0	0.06	0	2
ENST00000419463	KCCAT333	0	0	0	0
ENST00000419467	LINC01687	0	0	0	0
ENST00000419481	HCG21	0	0	0	0
ENST00000419499	LINC00402	0	0.1	0	5
ENST00000419511	LINC01494	0	0	0	0
ENST00000419531	LINC01135	0	0	0	0
ENST00000419535	ELMO1-AS1	0	0	0	0
ENST00000419536	AP4B1-AS1	0	0	0	0
ENST00000419542	PCBP1-AS1	0	0.18	0	3.66
ENST00000419557	FAM224A	0	0	0	0
ENST00000419566	LINC01203	0	0	0	0
ENST00000419571	TMEM44-AS1	0	0	0	0
ENST00000419576	RP11-561O23.7	0	0	0	0
ENST00000419578	LINC01527	0.05	0	1	0
ENST00000419596	RP11-393I23.4	0	0	0	0
ENST00000419604	RP11-64P14.7	0	0	0	0
ENST00000419609	MAP3K20-AS1	0	0	0	0
ENST00000419613	RP11-49G10.3	0	0	0	0
ENST00000419614	LINC01701	0	0	0	0
ENST00000419618	LINC00620	0	0	0	0
ENST00000419620	RP11-332M4.1	0	0	0	0
ENST00000419624	AC005392.13	0	0	0	0
ENST00000419627	TARID	0	0	0	0
ENST00000419628	LINC01671	0	0	0	0
ENST00000419640	AC092614.2	0.35	0	3	0
ENST00000419643	Z82214.2	0	0	0	0
ENST00000419644	RP11-69E9.1	0	0	0	0
ENST00000419650	GACAT1	0	0	0	0
ENST00000419658	LINC01362	0	0	0	0
ENST00000419662	RALY-AS1	0	0	0	0
ENST00000419664	AF064858.11	0	0	0	0
ENST00000419666	RP11-227D2.3	0	0	0	0
ENST00000419667	RP11-174G17	0	0	0	0
ENST00000419668	AC002454.1	0	0	0	0
ENST00000419679	SAPCD1-AS1	0	2.38	0	17
ENST00000419680	CYTOR	0	0.58	0	6.07
ENST00000419688	LINC00483	0	0	0	0
ENST00000419694	AP000221.1	0	0.12	0	2
ENST00000419695	RP11-69I8.2	0	0	0	0
ENST00000419697	NUTM2B-AS1	0	0	0	0
ENST00000419702	XXbac-BCX196D17.5	0	0	0	0
ENST00000419707	CTC-338M12.6	0	0	0	0
ENST00000419709	RP11-415D17.3	0	0	0	0
ENST00000419713	AC013460.1	0	0	0	0
ENST00000419719	LINC01473	0	0.11	0	1
ENST00000419733	LINC01725	0	0	0	0
ENST00000419736	MIR4435-2HG	0	0.4	0	4.87
ENST00000419737	ASMTL-AS1	0	0	0	0
ENST00000419738	RP11-144L1.4	0	0	0	0
ENST00000419745	LINC02043	0	0	0	0
ENST00000419746	TTN-AS1	0.45	0.3	19.51	21.2
ENST00000419766	NPSR1-AS1	0	0	0	0
ENST00000419777	MKX-AS1	0.53	0.32	3	3
ENST00000419784	LINC01945	0	0	0	0
ENST00000419786	LINC01821	0	0	0	0
ENST00000419796	RP11-716O23.1	0	0	0	0
ENST00000419800	RP3-495K2.2	0	0	0	0
ENST00000419801	RP1-128O3.4	0	0	0	0
ENST00000419808	DARS-AS1	0	0	0	0
ENST00000419809	AC010987.5	0	0	0	0
ENST00000419813	KLHL7-AS1	0.5	0.28	12	11
ENST00000419814	RP11-131J3.1	0	0	0	0
ENST00000419815	RP11-380F14.2	0	0	0	0
ENST00000419824	RP11-75C9.2	0	0	0	0
ENST00000419826	AF064860.7	0.45	0	3	0
ENST00000419832	RP11-332K15.1	0	0	0	0
ENST00000419836	RP5-1051H14.2	0	0	0	0
ENST00000419846	RP11-57H12.3	0	0	0	0
ENST00000419852	HLA-DQB1-AS1	0	0	0	0
ENST00000419853	RP11-343J18.1	0	0	0	0
ENST00000419860	AC009498.1	0	0	0	0
ENST00000419863	RP5-1164C1.2	0	0	0	0
ENST00000419865	AC109826.1	0	0	0	0
ENST00000419881	LINC00310	0	0	0	0
ENST00000419883	LINC01392	0	0	0	0
ENST00000419895	RP11-356J5.12	0	0.35	0	9.26
ENST00000419897	RP11-465L10.10	0	0	0	0
ENST00000419902	NIFK-AS1	0	0.12	0	2.5
ENST00000419904	AC018878.3	0	0	0	0
ENST00000419905	LINC01393	0	0	0	0
ENST00000419921	LINC01426	0	0	0	0
ENST00000419922	LINC00607	0	0	0	0
ENST00000419926	RP13-143G15.4	0	0	0	0
ENST00000419931	KCNK15-AS1	0	0.13	0	1.07
ENST00000419944	AC003986.6	0	0	0	0
ENST00000419952	MIR99AHG	0	0	0	0
ENST00000419957	LINC01277	0	0	0	0
ENST00000419960	LINC02054	0	0	0	0
ENST00000419963	PCBP1-AS1	0	0	0	0
ENST00000419979	RP3-525N10.2	0	0	0	0
ENST00000419983	RP11-160H22.5	0	0	0	0
ENST00000419993	RP11-109P14.10	0	0	0	0
ENST00000420000	AC026188.1	0	0	0	0
ENST00000420006	SNHG11	0	0	0	0
ENST00000420016	AC016907.3	0	0	0	0
ENST00000420020	AC008277.1	0	0	0	0
ENST00000420038	CTD-3105H18.7	0	0	0	0
ENST00000420040	LINC00937	0	0.01	0	0.09
ENST00000420044	RP5-1077I2.3	0	0	0	0
ENST00000420049	RP11-393K12.2	0	0	0	0
ENST00000420059	LINC01780	0	0	0	0
ENST00000420070	LINC00261	0	0	0	0
ENST00000420071	RP11-141A19.2	0	0	0	0
ENST00000420074	MCM3AP-AS1	0.6	0.07	11	2.26
ENST00000420081	LINC00240	0	0	0	0
ENST00000420082	RP11-34C15.2	0	0	0	0
ENST00000420091	AC022007.5	1.07	0.66	15.87	16
ENST00000420095	LMCD1-AS1	0.2	0.21	4	7
ENST00000420096	Z83851.4	0	0	0	0
ENST00000420118	RP3-508I15.18	0	0	0	0
ENST00000420130	AC010745.4	0	0	0	0
ENST00000420134	AC072062.1	0	0	0	0
ENST00000420146	RP11-61D3.1	0	0	0	0
ENST00000420149	TTTY4B	0	0	0	0
ENST00000420156	RP4-543J13.1	0	0	0	0
ENST00000420161	AC110769.3	1.3	0.4	10	5
ENST00000420168	SLC16A1-AS1	1.05	0	8.9	0
ENST00000420171	RP1-149A16.3	0	0	0	0
ENST00000420172	RP1-5O6.5	0	0	0	0
ENST00000420180	RP1-76B20.12	0	0	0	0
ENST00000420184	AC011243.1	0	0	0	0
ENST00000420185	RP11-89N17.4	0	0	0	0
ENST00000420186	AP001604.3	0	0	0	0
ENST00000420187	LINC01794	0	0	0	0
ENST00000420193	PRKG1-AS1	0.44	0.8	4	12
ENST00000420195	SH3BP5-AS1	0	0.06	0	4.89
ENST00000420204	RP11-498P14.4	0	0	0	0
ENST00000420210	LINC00426	0	0	0	0
ENST00000420211	RP11-422P22.1	0	0	0	0
ENST00000420213	AC128709.2	0	0	0	0
ENST00000420219	LINC00426	0	0	0	0
ENST00000420221	AC108025.2	0	0	0	0
ENST00000420224	RP11-3B12.3	0	0	0	0
ENST00000420225	AC007050.17	0	0	0	0
ENST00000420226	TM4SF19-AS1	0	0	0	0
ENST00000420230	GRM7-AS1	0	0.3	0	2
ENST00000420237	RP11-135J2.3	0	0	0	0
ENST00000420243	POU6F2-AS2	0	0	0	0
ENST00000420245	AC002064.4	0	0	0	0
ENST00000420253	AC093495.4	0.47	0	4.77	0
ENST00000420255	LINC01687	0	0	0	0
ENST00000420268	AC008154.4	0	0	0	0
ENST00000420269	Z82214.3	0	0	0	0
ENST00000420272	AC114730.3	0	0	0	0
ENST00000420273	AP001628.7	0	0	0	0
ENST00000420279	APCDD1L-AS1	0	0	0	0
ENST00000420285	LINC01739	0	0	0	0
ENST00000420293	RP11-61I13.3	0	0	0	0
ENST00000420309	PCBP1-AS1	0.38	0	2.08	0
ENST00000420315	RP11-255A11.2	0	0	0	0
ENST00000420327	RP13-348B13.2	0	0	0	0
ENST00000420330	AC009404.2	1.78	0.98	52	47
ENST00000420335	RP11-452F19.3	0	0	0	0
ENST00000420347	RP11-152L7.1	0	0	0	0
ENST00000420350	RP11-365O16.6	0.32	0.1	4	2
ENST00000420354	RP4-591L5.2	0	0	0	0
ENST00000420365	AC079790.2	0	0	0	0
ENST00000420367	PDCD4-AS1	0.82	0	6	0
ENST00000420381	IDI2-AS1	0	0	0	0
ENST00000420389	RP1-290I10.3	0	0	0	0
ENST00000420391	CTA-796E4.3	0	0	0	0
ENST00000420395	RP5-1031D4.2	0	0	0	0
ENST00000420403	RP11-1L9.1	0	0	0	0
ENST00000420404	AC010745.2	0	0	0	0
ENST00000420411	ASMTL-AS1	1.52	0	10	0
ENST00000420417	RP11-44N12.2	0	0	0	0
ENST00000420418	LANCL1-AS1	0	0	0	0
ENST00000420424	NUTM2A-AS1	1.67	0.88	35	30.19
ENST00000420427	LINC01497	0	0	0	0
ENST00000420431	CTD-2020K17.4	0.73	0	4	0
ENST00000420449	RP4-724E13.2	0	0	0	0
ENST00000420459	LINC00969	0.57	0	2.91	0
ENST00000420469	GCSAML-AS1	0	0	0	0
ENST00000420471	LINC00630	3.33	1.95	26.36	25.29
ENST00000420472	TEX41	0	0	0	0
ENST00000420480	MTOR-AS1	0	0	0	0
ENST00000420498	RP11-297K8.2	0	1.36	0	8
ENST00000420503	LINC00339	0	0.72	0	8.64
ENST00000420508	KB-1592A4.15	0.09	0.05	4	4
ENST00000420509	AC007383.3	1.55	0.94	11	11
ENST00000420514	FAM66C	0	0.27	0	2.53
ENST00000420520	DDX39B-AS1	0	0	0	0
ENST00000420522	LINC01646	0	0	0	0
ENST00000420529	LINC00658	0	0	0	0
ENST00000420537	EP300-AS1	0.46	0	2	0
ENST00000420548	AC092484.1	0	0	0	0
ENST00000420549	RP11-147G16.1	0	0	0	0
ENST00000420557	LINC00574	0.23	0	5	0
ENST00000420563	AC053503.4	0.6	0.24	9	6
ENST00000420572	RP1-209A6.1	0	0	0	0
ENST00000420573	MAMDC2-AS1	0	0	0	0
ENST00000420579	AC104653.1	0.55	0.67	3	6
ENST00000420585	RP5-1158E12.1	0	0	0	0
ENST00000420587	GNG12-AS1	0	0	0	0
ENST00000420594	AC073130.1	0	0	0	0
ENST00000420595	RP11-259P20.1	0	0	0	0
ENST00000420597	RP11-14N7.2	0	0	0	0
ENST00000420601	RP11-235G24.3	0	0	0	0
ENST00000420615	RP11-211N8.2	0	0	0	0
ENST00000420634	CELF2-AS2	0	0	0	0
ENST00000420648	AC092660.1	0	0	0	0
ENST00000420651	TRAF3IP2-AS1	0	0	0	0
ENST00000420659	LINC01739	0	0	0	0
ENST00000420664	AC106873.4	0	0	0	0
ENST00000420672	AC009948.5	0	0	0	0
ENST00000420691	LINC00626	0	0	0	0
ENST00000420693	RP11-290D2.3	0	0	0	0
ENST00000420694	LINC01058	0.71	0	3	0
ENST00000420695	BX470102.3	0.2	0	1	0
ENST00000420701	AC113617.1	0	0	0	0
ENST00000420705	LINC00237	0	0	0	0
ENST00000420707	FLG-AS1	0	0	0	0
ENST00000420710	RP5-827L5.2	0	0	0	0
ENST00000420721	RP11-789C2.1	0	0	0	0
ENST00000420724	AC007389.3	0.19	0.2	3	5
ENST00000420725	RP11-707P20.1	0	0	0	0
ENST00000420748	AC004837.4	0	0	0	0
ENST00000420758	RP4-736H5.3	0	0	0	0
ENST00000420759	XXbac-BPG55C20.7	0	0	0	0
ENST00000420760	LINC01344	0	0	0	0
ENST00000420762	RP11-392O17.1	0	0	0	0
ENST00000420766	RP4-676J13.2	0	0	0	0
ENST00000420774	AC004540.5	0	0.39	0	3
ENST00000420776	LINC01715	0	0.1	0	1
ENST00000420777	TFAP2A-AS1	0	0	0	0
ENST00000420801	ODF2-AS1	0	0	0	0
ENST00000420803	ZNF337-AS1	0	0	0	0
ENST00000420807	LINC01031	0	0	0	0
ENST00000420811	DAB1-AS1	0	0	0	0
ENST00000420815	GATA3-AS1	0	0	0	0
ENST00000420819	RP1-27K12.2	0.7	0	2.57	0
ENST00000420821	INHBA-AS1	0	0	0	0
ENST00000420823	LINC01266	0	0	0	0
ENST00000420825	RP1-251M9.2	0	0	0	0
ENST00000420828	AC016730.1	0	0	0	0
ENST00000420830	LINC01347	1.12	0	5	0
ENST00000420844	AC023590.1	0	0	0	0
ENST00000420845	RP11-4C20.3	0	0	0	0
ENST00000420850	ENTPD3-AS1	0.89	0.33	6.63	4
ENST00000420851	LINC00969	0	0	0	0
ENST00000420852	AC015977.6	0	0	0	0
ENST00000420855	PGM5-AS1	0	0	0	0
ENST00000420865	RP11-309M23.1	0	0.22	0	2
ENST00000420866	LINC01305	0	0	0	0
ENST00000420867	RP5-1099E6.3	0	0	0	0
ENST00000420870	ITGA9-AS1	0	0.33	0	3
ENST00000420873	MRGPRG-AS1	0	0	0	0
ENST00000420876	LINC01389	0	0	0	0
ENST00000420877	LINC01426	0.32	0.07	8	3
ENST00000420883	RP11-399H11.2	0.24	0	2	0
ENST00000420901	LINC01676	0	0	0	0
ENST00000420905	AC091814.3	1.63	0.56	61	34
ENST00000420912	AC004947.2	0	0.02	0	1
ENST00000420918	AC016747.3	0	0.05	0	2
ENST00000420928	LINC01427	0	0	0	0
ENST00000420941	RP11-223P11.2	0	0	0	0
ENST00000420945	RP11-472N13.2	0	0	0	0
ENST00000420947	LINC02028	0	0	0	0
ENST00000420981	SERPINB9P1	1.56	1.25	14.49	19.09
ENST00000420998	PHKA1-AS1	0	0	0	0
ENST00000421002	LINC00423	0	0	0	0
ENST00000421003	LINC01341	0.12	0	3	0
ENST00000421004	SCAMP1-AS1	4.08	2.1	57	48
ENST00000421006	LINC02020	0	0	0	0
ENST00000421019	SMIM25	0	0	0	0
ENST00000421020	RP11-576I22.2	0	0	0	0
ENST00000421034	LINC01208	0	0	0	0
ENST00000421051	AP000289.6	0.31	0	4	0
ENST00000421055	RP11-335O13.7	0	0	0	0
ENST00000421067	RP11-83J21.3	0	0	0	0
[truncated: 22,254 more rows]
