# Supplementary material for: Long noncoding RNA GAS5 inhibits progression of colorectal cancer by interacting with and triggering YAP phosphorylation and degradation and is negatively regulated by the m6A reader YTHDF3
Source: Mol Cancer. 2019 Oct 16;18:143. doi: 10.1186/s12943-019-1079-y (PMC6794841; doi:10.1186/s12943-019-1079-y)
Supplement: Supplementary file 6 — Additional file 6: Supplementary raw data 3. Analysis of MeRIP-seq analysis combined with transcription sequencing to clarify the differential expression after knockdown of YTHDF3. [file 12943_2019_1079_MOESM6_ESM.xlsx]

## Sheet: Sheet1
seqnames	start	end	width	geneId	transcriptId	transcript_biotype	distanceToTSS	geneName	Description	GO	KEGG	score	blockCount	blockSizes	blockStarts	lg.p	lg.fdr	fold_enrchment	diff.lg.fdr	diff.lg.p	diff.log2.fc	annotation	geneChr	geneStart	geneEnd	geneLength	geneStrand
chr1	1169865	1170343	479	ENSG00000272141	ENST00000606993	lincRNA	508	AL390719.2	NA	NA	NA	4.6e-08	1	479,	0	-7.34	-6.06	2.46	-5.38	-7.02	0.947	Exon (ENST00000606993/ENSG00000272141, exon 1 of 1)	1	1169357	1170343	987	1
chr1	1439196	1439346	151	ENSG00000179403	ENST00000338660	protein_coding	3673	VWA1	von Willebrand factor A domain containing 1 [Source:HGNC Symbol;Acc:HGNC:30910]	GO:0005576(extracellular region);GO:0005578(proteinaceous extracellular matrix);GO:0005615(extracellular space);GO:0005604(basement membrane);GO:0070062(extracellular exosome);GO:0044267(cellular protein metabolic process);GO:0043687(post-translational protein modification);GO:0005788(endoplasmic reticulum lumen);GO:0042802(identical protein binding);GO:0030198(extracellular matrix organization);…	NA	1.6e-07	1	151,	0	-6.8	-5.55	1.26	-5.33	-6.97	0.787	3' UTR	1	1435523	1440765	5243	1
chr1	1489927	1490106	180	ENSG00000160072	ENST00000308647	protein_coding	18158	ATAD3B	ATPase family, AAA domain containing 3B [Source:HGNC Symbol;Acc:HGNC:24007]	GO:0016020(membrane);GO:0000166(nucleotide binding);GO:0005524(ATP binding);GO:0005739(mitochondrion);GO:0005743(mitochondrial inner membrane);GO:0005886(plasma membrane);GO:0043312(neutrophil degranulation);GO:0030667(secretory granule membrane);GO:0101003(ficolin-1-rich granule membrane)	NA	1.3e-05	1	180,	0	-4.87	-3.75	1.45	-2.91	-4.11	1.02	Exon (ENST00000474481/ENSG00000160072, exon 4 of 5)	1	1471769	1496202	24434	1
chr1	1534478	1534598	121	ENSG00000197785	ENST00000378756	protein_coding	22327	ATAD3A	ATPase family, AAA domain containing 3A [Source:HGNC Symbol;Acc:HGNC:25567]	GO:0016020(membrane);GO:0016021(integral component of membrane);GO:0000166(nucleotide binding);GO:0005524(ATP binding);GO:0005739(mitochondrion);GO:0005743(mitochondrial inner membrane);GO:0043066(negative regulation of apoptotic process);GO:0016049(cell growth);GO:0042645(mitochondrial nucleoid)	NA	0.00016	1	121,	0	-3.79	-2.78	1.29	-2.16	-3.16	-0.716	3' UTR	1	1512151	1534685	22535	1
chr1	1626708	1627089	382	ENSG00000197530	ENST00000505370	retained_intron	0	MIB2	mindbomb E3 ubiquitin protein ligase 2 [Source:HGNC Symbol;Acc:HGNC:30577]	GO:0005737(cytoplasm);GO:0008270(zinc ion binding);GO:0046872(metal ion binding);GO:0016740(transferase activity);GO:0016567(protein ubiquitination);GO:0003779(actin binding);GO:0004842(ubiquitin-protein transferase activity);GO:0005515(protein binding);GO:0004871(signal transducer activity);GO:0007219(Notch signaling pathway);GO:0005768(endosome);GO:0005829(cytosol);GO:0000209(protein polyubiqui…	NA	1.7e-08	2	47,253,	0,129	-7.76	-6.45	1.62	-2.65	-3.79	-0.664	3' UTR	1	1626860	1627830	971	1
chr1	2229683	2232606	2924	ENSG00000157933	ENST00000508416	processed_transcript	0	SKI	SKI proto-oncogene [Source:HGNC Symbol;Acc:HGNC:10896]	GO:0045944(positive regulation of transcription from RNA polymerase II promoter);GO:0005737(cytoplasm);GO:0048147(negative regulation of fibroblast proliferation);GO:0007179(transforming growth factor beta receptor signaling pathway);GO:0005634(nucleus);GO:0005654(nucleoplasm);GO:0008270(zinc ion binding);GO:0006351(transcription, DNA-templated);GO:0005515(protein binding);GO:0016604(nuclear body…	NA	1.6e-14	2	53,128,	0,2796	-13.8	-12.2	1.38	-3.03	-4.25	-0.364	Exon (ENST00000378536/ENSG00000157933, exon 1 of 7)	1	2232479	2303038	70560	1
chr1	2405085	2405444	360	ENSG00000157911	ENST00000288774	protein_coding	7086	PEX10	peroxisomal biogenesis factor 10 [Source:HGNC Symbol;Acc:HGNC:8851]	GO:0016020(membrane);GO:0016021(integral component of membrane);GO:0008270(zinc ion binding);GO:0046872(metal ion binding);GO:0007031(peroxisome organization);GO:0016558(protein import into peroxisome matrix);GO:0005779(integral component of peroxisomal membrane);GO:0005778(peroxisomal membrane);GO:0005777(peroxisome);GO:0005515(protein binding);GO:0016567(protein ubiquitination)	04146(Peroxisome)	7.9e-23	1	360,	0	-22.1	-20.3	1.3	-4.09	-5.52	0.298	3' UTR	1	2403964	2412530	8567	2
chr1	6207434	6207824	391	ENSG00000116251	ENST00000471204	protein_coding	1420	RPL22	ribosomal protein L22 [Source:HGNC Symbol;Acc:HGNC:10315]	GO:0005622(intracellular);GO:0003735(structural constituent of ribosome);GO:0006412(translation);GO:0005840(ribosome);GO:0003723(RNA binding);GO:0005634(nucleus);GO:0030529(intracellular ribonucleoprotein complex);GO:0005515(protein binding);GO:0005925(focal adhesion);GO:0008201(heparin binding);GO:0005829(cytosol);GO:0070062(extracellular exosome);GO:0031012(extracellular matrix);GO:0002181(cyto…	03010(Ribosome)	4.8e-08	1	391,	0	-7.32	-6.04	1.49	-2.67	-3.81	-0.604	Exon (ENST00000466994/ENSG00000158286, exon 4 of 4)	1	6186692	6209244	22553	2
chr1	6456661	6460932	4272	ENSG00000187017	ENST00000468561	processed_transcript	0	ESPN	espin [Source:HGNC Symbol;Acc:HGNC:13281]	GO:0003779(actin binding);GO:0051015(actin filament binding);GO:0051017(actin filament bundle assembly);GO:0005737(cytoplasm);GO:0005856(cytoskeleton);GO:0042995(cell projection);GO:0031941(filamentous actin);GO:0032420(stereocilium);GO:0007605(sensory perception of sound);GO:0005902(microvillus);GO:0017124(SH3 domain binding);GO:0007626(locomotory behavior);GO:0030046(parallel actin filament bun…	NA	1.3e-19	5	11,81,9,12,936,	0,523,605,700,3336	-18.9	-17.2	1.74	-5.67	-7.34	-0.254	3' UTR	1	6460508	6461370	863	1
chr1	6588087	6588386	300	ENSG00000204859	ENST00000377674	protein_coding	8039	ZBTB48	zinc finger and BTB domain containing 48 [Source:HGNC Symbol;Acc:HGNC:4930]	GO:0005829(cytosol);GO:0005654(nucleoplasm);GO:0003676(nucleic acid binding);GO:0005634(nucleus);GO:0046872(metal ion binding);GO:0006351(transcription, DNA-templated);GO:0006355(regulation of transcription, DNA-templated);GO:0003677(DNA binding);GO:0005694(chromosome);GO:0005515(protein binding);GO:0045893(positive regulation of transcription, DNA-templated);GO:0042802(identical protein binding)…	NA	2.8e-10	1	300,	0	-9.56	-8.16	1.49	-3.63	-4.97	-0.655	3' UTR	1	6580048	6589280	9233	1
chr1	9263695	9263965	271	ENSG00000049239	ENST00000377403	protein_coding	28920	H6PD	hexose-6-phosphate dehydrogenase/glucose 1-dehydrogenase [Source:HGNC Symbol;Acc:HGNC:4795]	GO:0016491(oxidoreductase activity);GO:0050661(NADP binding);GO:0055114(oxidation-reduction process);GO:0016787(hydrolase activity);GO:0005975(carbohydrate metabolic process);GO:0005783(endoplasmic reticulum);GO:0003824(catalytic activity);GO:0008152(metabolic process);GO:0005788(endoplasmic reticulum lumen);GO:0006006(glucose metabolic process);GO:0017057(6-phosphogluconolactonase activity);GO:0…	00030(Pentose phosphate pathway)	2.6e-10	1	271,	0	-9.58	-8.18	1.54	-4.23	-5.68	-0.97	Exon (ENST00000377403/ENSG00000049239, exon 5 of 5)	1	9234775	9271337	36563	1
chr1	9849446	9850154	709	ENSG00000178585	ENST00000377263	protein_coding	60109	CTNNBIP1	catenin beta interacting protein 1 [Source:HGNC Symbol;Acc:HGNC:16913]	GO:0005737(cytoplasm);GO:0043433(negative regulation of sequence-specific DNA binding transcription factor activity);GO:0005634(nucleus);GO:0008013(beta-catenin binding);GO:0005515(protein binding);GO:0016055(Wnt signaling pathway);GO:0000122(negative regulation of transcription from RNA polymerase II promoter);GO:0001658(branching involved in ureteric bud morphogenesis);GO:0009952(anterior/poste…	04310(Wnt signaling pathway)	1.9e-07	2	29,169,	0,540	-6.72	-5.47	1.87	-1.9	-2.83	-1.13	3' UTR	1	9848276	9910263	61988	2
chr1	10378335	10378575	241	ENSG00000054523	ENST00000377086	protein_coding	166719	KIF1B	kinesin family member 1B [Source:HGNC Symbol;Acc:HGNC:16636]	GO:0005737(cytoplasm);GO:0000166(nucleotide binding);GO:0005524(ATP binding);GO:1904115(axon cytoplasm);GO:0005739(mitochondrion);GO:0003777(microtubule motor activity);GO:0005856(cytoskeleton);GO:0005515(protein binding);GO:0008017(microtubule binding);GO:0006915(apoptotic process);GO:0005874(microtubule);GO:0030659(cytoplasmic vesicle membrane);GO:0031410(cytoplasmic vesicle);GO:0007018(microtu…	NA	3.6e-08	1	241,	0	-7.44	-6.15	1.37	-4.31	-5.77	-0.926	3' UTR	1	10211616	10381603	169988	1
chr1	10399645	10399825	181	ENSG00000142657	ENST00000491493	protein_coding	1053	PGD	phosphogluconate dehydrogenase [Source:HGNC Symbol;Acc:HGNC:8891]	GO:0016491(oxidoreductase activity);GO:0055114(oxidation-reduction process);GO:0004616(phosphogluconate dehydrogenase (decarboxylating) activity);GO:0006098(pentose-phosphate shunt);GO:0005634(nucleus);GO:0005737(cytoplasm);GO:0005829(cytosol);GO:0070062(extracellular exosome);GO:0009051(pentose-phosphate shunt, oxidative branch);GO:0019322(pentose biosynthetic process);GO:0019521(D-gluconate met…	00030(Pentose phosphate pathway);00480(Glutathione metabolism)	9.8e-06	1	181,	0	-5.01	-3.89	1.29	-4.05	-5.47	-0.837	5' UTR	1	10398592	10411552	12961	1
chr1	11673968	11674235	268	ENSG00000116663	ENST00000376753	protein_coding	9844	FBXO6	F-box protein 6 [Source:HGNC Symbol;Acc:HGNC:13585]	GO:0005737(cytoplasm);GO:0016567(protein ubiquitination);GO:0005515(protein binding);GO:0006281(DNA repair);GO:0006974(cellular response to DNA damage stimulus);GO:0006986(response to unfolded protein);GO:0005829(cytosol);GO:0000209(protein polyubiquitination);GO:0043687(post-translational protein modification);GO:0030433(ubiquitin-dependent ERAD pathway);GO:0000077(DNA damage checkpoint);GO:0004…	04141(Protein processing in endoplasmic reticulum)	2e-19	1	268,	0	-18.7	-16.9	2.34	-5.7	-7.38	-1.54	3' UTR	1	11664124	11674354	10231	1
chr1	15727429	15734351	6923	ENSG00000116786	ENST00000477849	processed_transcript	0	PLEKHM2	pleckstrin homology and RUN domain containing M2 [Source:HGNC Symbol;Acc:HGNC:29131]	GO:0005737(cytoplasm);GO:0005515(protein binding);GO:0019894(kinesin binding);GO:0007030(Golgi organization);GO:0032418(lysosome localization);GO:0032880(regulation of protein localization);GO:0010008(endosome membrane);GO:1903527(positive regulation of membrane tubulation)	05132(Salmonella infection)	2.5e-37	12	404,70,91,65,89,133,191,66,160,180,117,555,	0,650,838,1240,1673,2368,3103,3763,4460,4921,5183,6368	-36.6	-34.5	1.97	-9.43	-11.5	-0.265	3' UTR	1	15729845	15734115	4271	1
chr1	16459421	16459570	150	ENSG00000157191	ENST00000337132	protein_coding	18749	NECAP2	NECAP endocytosis associated 2 [Source:HGNC Symbol;Acc:HGNC:25528]	GO:0006810(transport);GO:0016020(membrane);GO:0015031(protein transport);GO:0006897(endocytosis);GO:0005886(plasma membrane);GO:0031410(cytoplasmic vesicle);GO:0005905(clathrin-coated pit);GO:0030665(clathrin-coated vesicle membrane);GO:0005622(intracellular);GO:0030125(clathrin vesicle coat)	NA	1.2e-07	1	150,	0	-6.91	-5.66	1.44	-1.74	-2.63	-0.645	3' UTR	1	16440672	16460078	19407	1
chr1	19657463	19657759	297	ENSG00000158747	ENST00000622566	protein_coding	14054	NBL1	neuroblastoma 1, DAN family BMP antagonist [Source:HGNC Symbol;Acc:HGNC:7650]	GO:0042803(protein homodimerization activity);GO:0005515(protein binding);GO:0005576(extracellular region);GO:0005615(extracellular space);GO:0036122(BMP binding);GO:0016015(morphogen activity);GO:0030514(negative regulation of BMP signaling pathway);GO:0048263(determination of dorsal identity);GO:0090027(negative regulation of monocyte chemotaxis);GO:0007399(nervous system development);GO:003558…	04350(TGF-beta signaling pathway)	2.1e-09	1	297,	0	-8.68	-7.32	1.28	-3.76	-5.13	0.396	3' UTR	1	19643409	19658456	15048	1
chr1	19657471	19657739	269	ENSG00000158747	ENST00000622566	protein_coding	14062	NBL1	neuroblastoma 1, DAN family BMP antagonist [Source:HGNC Symbol;Acc:HGNC:7650]	GO:0042803(protein homodimerization activity);GO:0005515(protein binding);GO:0005576(extracellular region);GO:0005615(extracellular space);GO:0036122(BMP binding);GO:0016015(morphogen activity);GO:0030514(negative regulation of BMP signaling pathway);GO:0048263(determination of dorsal identity);GO:0090027(negative regulation of monocyte chemotaxis);GO:0007399(nervous system development);GO:003558…	04350(TGF-beta signaling pathway)	5.5e-09	1	269,	0	-8.26	-6.93	1.27	-2.85	-4.04	0.363	3' UTR	1	19643409	19658456	15048	1
chr1	21467157	21468181	1025	ENSG00000142794	ENST00000454000	protein_coding	27029	NBPF3	NBPF member 3 [Source:HGNC Symbol;Acc:HGNC:25076]	GO:0005737(cytoplasm);GO:1903955(positive regulation of protein targeting to mitochondrion)	NA	5e-05	2	153,27,	0,998	-4.3	-3.24	1.5	-2.88	-4.08	-1.32	3' UTR	1	21440128	21483467	43340	1
chr1	22028618	22030924	2307	ENSG00000218510	ENST00000642137	transcribed_processed_pseudogene	0	LINC00339	long intergenic non-protein coding RNA 339 [Source:HGNC Symbol;Acc:HGNC:25011]	NA	NA	1e-17	2	43,645,	0,1662	-17	-15.3	2.07	-2.16	-3.17	-0.42	Exon (ENST00000635675/ENSG00000218510, exon 3 of 3)	1	22030527	22030748	222	1
chr1	22785073	22882530	97458	ENSG00000133216	ENST00000465676	processed_transcript	0	EPHB2	EPH receptor B2 [Source:HGNC Symbol;Acc:HGNC:3393]	GO:0016020(membrane);GO:0016021(integral component of membrane);GO:0000166(nucleotide binding);GO:0004672(protein kinase activity);GO:0005524(ATP binding);GO:0006468(protein phosphorylation);GO:0005634(nucleus);GO:0016740(transferase activity);GO:0016301(kinase activity);GO:0016310(phosphorylation);GO:0004713(protein tyrosine kinase activity);GO:0005003(ephrin receptor activity);GO:0007169(transm…	04360(Axon guidance)	1e-12	5	4,52,156,336,172,	0,15167,77964,79804,97286	-12	-10.5	1.58	-5.4	-7.05	-0.532	Exon (ENST00000544305/ENSG00000133216, exon 3 of 7)	1	22800240	22896478	96239	1
chr1	23695363	23696032	670	ENSG00000142676	ENST00000374550	protein_coding	3584	RPL11	ribosomal protein L11 [Source:HGNC Symbol;Acc:HGNC:10301]	GO:0003723(RNA binding);GO:0005634(nucleus);GO:0005737(cytoplasm);GO:0016020(membrane);GO:0006412(translation);GO:0030529(intracellular ribonucleoprotein complex);GO:0005622(intracellular);GO:0003735(structural constituent of ribosome);GO:0005840(ribosome);GO:0005515(protein binding);GO:0005654(nucleoplasm);GO:0005730(nucleolus);GO:0006364(rRNA processing);GO:0000027(ribosomal large subunit assem…	03010(Ribosome)	1e-292	2	33,235,	0,435	-292	-289	1.45	-26.4	-29	-0.311	3' UTR	1	23691779	23696425	4647	1
chr1	23959932	23961823	1892	ENSG00000189266	ENST00000579103	protein_coding	0	PNRC2	proline rich nuclear receptor coactivator 2 [Source:HGNC Symbol;Acc:HGNC:23158]	GO:0005634(nucleus);GO:0005737(cytoplasm);GO:0005794(Golgi apparatus);GO:0005654(nucleoplasm);GO:0006351(transcription, DNA-templated);GO:0006355(regulation of transcription, DNA-templated);GO:0000184(nuclear-transcribed mRNA catabolic process, nonsense-mediated decay);GO:0005515(protein binding);GO:0000932(P-body);GO:0005829(cytosol);GO:0031087(deadenylation-independent decapping of nuclear-tran…	NA	2.5e-17	3	67,206,384,	0,997,1508	-16.6	-15	1.24	-5.37	-7.01	0.16	5' UTR	1	23960968	23961443	476	1
chr1	26181895	26184146	2252	ENSG00000142675	ENST00000531150	retained_intron	0	CNKSR1	connector enhancer of kinase suppressor of Ras 1 [Source:HGNC Symbol;Acc:HGNC:19700]	GO:0005737(cytoplasm);GO:0016020(membrane);GO:0016301(kinase activity);GO:0016310(phosphorylation);GO:0005515(protein binding);GO:0005886(plasma membrane);GO:0007169(transmembrane receptor protein tyrosine kinase signaling pathway);GO:0005911(cell-cell junction);GO:0005938(cell cortex);GO:0007266(Rho protein signal transduction);GO:0007265(Ras protein signal transduction);GO:0030674(protein bindi…	NA	1.4e-09	8	47,78,42,105,60,90,102,76,	0,110,466,585,1302,1451,1834,2176	-8.86	-7.5	1.95	-3.14	-4.39	0.433	5' UTR	1	26182005	26184195	2191	1
chr1	26469888	26469978	91	ENSG00000117682	ENST00000434391	nonsense_mediated_decay	37606	DHDDS	dehydrodolichyl diphosphate synthase subunit [Source:HGNC Symbol;Acc:HGNC:20603]	GO:0016765(transferase activity, transferring alkyl or aryl (other than methyl) groups);GO:0016740(transferase activity);GO:0006486(protein glycosylation);GO:0016020(membrane);GO:0005783(endoplasmic reticulum);GO:0005789(endoplasmic reticulum membrane);GO:0005515(protein binding);GO:0006489(dolichyl diphosphate biosynthetic process);GO:0002094(polyprenyltransferase activity);GO:0016094(polyprenol…	00900(Terpenoid backbone biosynthesis)	0.00018	1	91,	0	-3.75	-2.74	1.15	-2.5	-3.59	-0.53	3' UTR	1	26432282	26471294	39013	1
chr1	26775119	26775595	477	ENSG00000117713	ENST00000430799	protein_coding	81883	ARID1A	AT-rich interaction domain 1A [Source:HGNC Symbol;Acc:HGNC:11110]	GO:0005634(nucleus);GO:0005654(nucleoplasm);GO:0003677(DNA binding);GO:0006338(chromatin remodeling);GO:0090544(BAF-type complex);GO:0006351(transcription, DNA-templated);GO:0006355(regulation of transcription, DNA-templated);GO:0016569(covalent chromatin modification);GO:0005515(protein binding);GO:0007399(nervous system development);GO:0045893(positive regulation of transcription, DNA-templated…	05225(Hepatocellular carcinoma)	0.00033	2	102,19,	0,458	-3.48	-2.5	1.15	-4.36	-5.83	-0.716	Exon (ENST00000430799/ENSG00000117713, exon 18 of 20)	1	26693236	26781177	87942	1
chr1	26864337	26864397	61	ENSG00000175793	ENST00000339276	protein_coding	1199	SFN	stratifin [Source:HGNC Symbol;Acc:HGNC:10773]	GO:0005739(mitochondrion);GO:0005634(nucleus);GO:0005737(cytoplasm);GO:0005829(cytosol);GO:0019904(protein domain specific binding);GO:0005515(protein binding);GO:0005576(extracellular region);GO:0071901(negative regulation of protein serine/threonine kinase activity);GO:0042802(identical protein binding);GO:0006977(DNA damage response, signal transduction by p53 class mediator resulting in cell …	04110(Cell cycle);04115(p53 signaling pathway);04960(Aldosterone-regulated sodium reabsorption)	0.00012	1	61,	0	-3.93	-2.9	1.08	-4.34	-5.81	-0.476	3' UTR	1	26863138	26864457	1320	1
chr1	29117376	29117646	271	ENSG00000159023	ENST00000343067	protein_coding	230285	EPB41	erythrocyte membrane protein band 4.1 [Source:HGNC Symbol;Acc:HGNC:3377]	GO:0006810(transport);GO:0005634(nucleus);GO:0005737(cytoplasm);GO:0005829(cytosol);GO:0003779(actin binding);GO:0051301(cell division);GO:0005886(plasma membrane);GO:0005198(structural molecule activity);GO:0030054(cell junction);GO:0005856(cytoskeleton);GO:0008092(cytoskeletal protein binding);GO:0007049(cell cycle);GO:0005516(calmodulin binding);GO:0030866(cortical actin cytoskeleton organizat…	NA	4e-10	1	271,	0	-9.4	-8.01	1.39	-3.59	-4.93	-0.615	3' UTR	1	28887091	29120046	232956	1
chr1	31587328	31587567	240	ENSG00000142910	ENST00000457433	protein_coding	10843	TINAGL1	tubulointerstitial nephritis antigen like 1 [Source:HGNC Symbol;Acc:HGNC:19168]	GO:0005615(extracellular space);GO:0005515(protein binding);GO:0008234(cysteine-type peptidase activity);GO:0006508(proteolysis);GO:0005576(extracellular region);GO:0006955(immune response);GO:0005044(scavenger receptor activity);GO:0006898(receptor-mediated endocytosis);GO:0030247(polysaccharide binding);GO:0070062(extracellular exosome);GO:0007155(cell adhesion);GO:0016197(endosomal transport);…	NA	3.5e-07	1	240,	0	-6.46	-5.23	1.51	-3.07	-4.3	-0.656	3' UTR	1	31576485	31587682	11198	1
chr1	32013949	32039525	25577	ENSG00000121774	ENST00000492989	protein_coding	0	KHDRBS1	KH RNA binding domain containing, signal transduction associated 1 [Source:HGNC Symbol;Acc:HGNC:18116]	GO:0003676(nucleic acid binding);GO:0003723(RNA binding);GO:0006397(mRNA processing);GO:0005634(nucleus);GO:0016020(membrane);GO:0005654(nucleoplasm);GO:0006351(transcription, DNA-templated);GO:0006355(regulation of transcription, DNA-templated);GO:0009967(positive regulation of signal transduction);GO:0005515(protein binding);GO:0007049(cell cycle);GO:0042802(identical protein binding);GO:004594…	NA	7.9e-21	8	429,125,117,147,134,285,68,11,	0,16349,17575,19239,22961,23886,24603,25566	-20.1	-18.4	1.34	-6.31	-8.07	-0.134	5' UTR	1	32013996	32042624	28629	1
chr1	32170965	32171023	59	ENSG00000025800	ENST00000373625	protein_coding	62927	KPNA6	karyopherin subunit alpha 6 [Source:HGNC Symbol;Acc:HGNC:6399]	GO:0005634(nucleus);GO:0006810(transport);GO:0005737(cytoplasm);GO:0016020(membrane);GO:0008565(protein transporter activity);GO:0015031(protein transport);GO:0005515(protein binding);GO:0006606(protein import into nucleus);GO:0005829(cytosol);GO:0008139(nuclear localization sequence binding);GO:0005643(nuclear pore);GO:0005654(nucleoplasm);GO:0006607(NLS-bearing protein import into nucleus);GO:0…	NA	0.00065	1	59,	0	-3.19	-2.24	1.1	-6.05	-7.77	-0.772	3' UTR	1	32108038	32176568	68531	1
chr1	32196107	32197957	1851	ENSG00000084652	ENST00000373610	protein_coding	16421	TXLNA	taxilin alpha [Source:HGNC Symbol;Acc:HGNC:30685]	GO:0016020(membrane);GO:0005515(protein binding);GO:0005576(extracellular region);GO:0005125(cytokine activity);GO:0006887(exocytosis);GO:0005737(cytoplasm);GO:0008283(cell proliferation);GO:0019905(syntaxin binding);GO:0030372(high molecular weight B cell growth factor receptor binding);GO:0042113(B cell activation)	NA	1e-19	1	1851,	0	-19	-17.3	1.94	-3.51	-4.83	-0.293	3' UTR	1	32179686	32198285	18600	1
chr1	32651142	32651557	416	ENSG00000162521	ENST00000414241	protein_coding	0	RBBP4	RB binding protein 4, chromatin remodeling factor [Source:HGNC Symbol;Acc:HGNC:9887]	GO:0005634(nucleus);GO:0005829(cytosol);GO:0005654(nucleoplasm);GO:0006351(transcription, DNA-templated);GO:0006355(regulation of transcription, DNA-templated);GO:0016569(covalent chromatin modification);GO:0016575(histone deacetylation);GO:0000790(nuclear chromatin);GO:0005515(protein binding);GO:0007049(cell cycle);GO:0006260(DNA replication);GO:0043234(protein complex);GO:0035098(ESC/E(Z) comp…	04218(Cellular senescence)	2.5e-19	3	181,77,73,	0,214,343	-18.6	-16.9	2.27	-11.1	-13.2	-0.68	5' UTR	1	32651142	32680053	28912	1
chr1	33295162	33295281	120	ENSG00000160094	ENST00000539719	protein_coding	38589	ZNF362	zinc finger protein 362 [Source:HGNC Symbol;Acc:HGNC:18079]	GO:0003676(nucleic acid binding);GO:0005634(nucleus);GO:0046872(metal ion binding);GO:0006351(transcription, DNA-templated);GO:0006355(regulation of transcription, DNA-templated);GO:0003677(DNA binding)	NA	0.00081	1	120,	0	-3.09	-2.15	1.37	-3.22	-4.49	-1.48	Exon (ENST00000539719/ENSG00000160094, exon 8 of 9)	1	33256573	33300719	44147	1
chr1	33491157	33491307	151	ENSG00000121903	ENST00000361328	protein_coding	18512	ZSCAN20	zinc finger and SCAN domain containing 20 [Source:HGNC Symbol;Acc:HGNC:13093]	GO:0003676(nucleic acid binding);GO:0005634(nucleus);GO:0046872(metal ion binding);GO:0006355(regulation of transcription, DNA-templated);GO:0006351(transcription, DNA-templated);GO:0003677(DNA binding);GO:0003700(transcription factor activity, sequence-specific DNA binding)	NA	2.4e-06	1	151,	0	-5.62	-4.45	1.27	-2.4	-3.47	-0.796	Exon (ENST00000361328/ENSG00000121903, exon 6 of 8)	1	33472645	33496507	23863	1
chr1	35561271	35565343	4073	ENSG00000020129	ENST00000423723	protein_coding	0	NCDN	neurochondrin [Source:HGNC Symbol;Acc:HGNC:17597]	GO:0005737(cytoplasm);GO:0016020(membrane);GO:0005829(cytosol);GO:0042995(cell projection);GO:0005515(protein binding);GO:0030425(dendrite);GO:0031175(neuron projection development);GO:0043025(neuronal cell body);GO:0045453(bone resorption);GO:0048168(regulation of neuronal synaptic plasticity);GO:0043005(neuron projection)	NA	2e-21	5	24,242,225,143,117,	0,1121,1931,2496,3956	-20.7	-18.9	2.04	-3.65	-5	-0.416	Exon (ENST00000373253/ENSG00000020129, exon 3 of 7)	1	35562468	35567274	4807	1
chr1	35850904	35851083	180	ENSG00000134698	ENST00000373210	protein_coding	42732	AGO4	argonaute 4, RISC catalytic component [Source:HGNC Symbol;Acc:HGNC:18424]	GO:0005737(cytoplasm);GO:0003676(nucleic acid binding);GO:0003723(RNA binding);GO:0016020(membrane);GO:0005829(cytosol);GO:0005654(nucleoplasm);GO:0030529(intracellular ribonucleoprotein complex);GO:0005515(protein binding);GO:0016604(nuclear body);GO:0031047(gene silencing by RNA);GO:0000932(P-body);GO:0006417(regulation of translation);GO:0038111(interleukin-7-mediated signaling pathway);GO:004…	NA	0.0023	1	180,	0	-2.63	-1.76	1.51	-2.14	-3.13	-1.44	Exon (ENST00000373210/ENSG00000134698, exon 17 of 18)	1	35808172	35857890	49719	1
chr1	35894047	35901592	7546	ENSG00000092847	ENST00000373206	protein_coding	24239	AGO1	argonaute 1, RISC catalytic component [Source:HGNC Symbol;Acc:HGNC:3262]	GO:0003676(nucleic acid binding);GO:0031047(gene silencing by RNA);GO:0000993(RNA polymerase II core binding);GO:0045944(positive regulation of transcription from RNA polymerase II promoter);GO:0005737(cytoplasm);GO:0005634(nucleus);GO:0003723(RNA binding);GO:0006351(transcription, DNA-templated);GO:0006355(regulation of transcription, DNA-templated);GO:0030529(intracellular ribonucleoprotein com…	NA	1e-19	4	125,88,148,119,	0,268,1075,7427	-19	-17.2	1.43	-2.23	-3.25	-0.245	3' UTR	1	35869808	35920958	51151	1
chr1	35902229	35919882	17654	ENSG00000092847	ENST00000373206	protein_coding	32421	AGO1	argonaute 1, RISC catalytic component [Source:HGNC Symbol;Acc:HGNC:3262]	GO:0003676(nucleic acid binding);GO:0031047(gene silencing by RNA);GO:0000993(RNA polymerase II core binding);GO:0045944(positive regulation of transcription from RNA polymerase II promoter);GO:0005737(cytoplasm);GO:0005634(nucleus);GO:0003723(RNA binding);GO:0006351(transcription, DNA-templated);GO:0006355(regulation of transcription, DNA-templated);GO:0030529(intracellular ribonucleoprotein com…	NA	1e-19	9	109,185,160,91,195,135,102,200,384,	0,4706,11613,11955,13119,15364,16093,16826,17270	-19	-17.2	1.75	-4.21	-5.66	-0.204	3' UTR	1	35869808	35920958	51151	1
chr1	36156199	36156289	91	ENSG00000116871	ENST00000373151	protein_coding	0	MAP7D1	MAP7 domain containing 1 [Source:HGNC Symbol;Acc:HGNC:25514]	GO:0000226(microtubule cytoskeleton organization);GO:0015630(microtubule cytoskeleton);GO:0005737(cytoplasm);GO:0005829(cytosol);GO:0005856(cytoskeleton);GO:0005819(spindle);GO:0005198(structural molecule activity)	NA	8.1e-05	1	91,	0	-4.09	-3.04	1.28	-2.75	-3.91	0.826	5' UTR	1	36156202	36180840	24639	1
chr1	36320230	36321109	880	ENSG00000214193	ENST00000453908	protein_coding	13843	SH3D21	SH3 domain containing 21 [Source:HGNC Symbol;Acc:HGNC:26236]	GO:0005634(nucleus);GO:0005654(nucleoplasm);GO:0005886(plasma membrane);GO:0070062(extracellular exosome)	NA	6.3e-16	3	569,64,54,	0,685,826	-15.2	-13.6	1.57	-7.11	-8.96	-0.705	3' UTR	1	36306387	36321230	14844	1
chr1	39570623	39573116	2494	ENSG00000090621	ENST00000421687	protein_coding	0	PABPC4	poly(A) binding protein cytoplasmic 4 [Source:HGNC Symbol;Acc:HGNC:8557]	GO:0003723(RNA binding);GO:0003676(nucleic acid binding);GO:0005737(cytoplasm);GO:0005829(cytosol);GO:0030529(intracellular ribonucleoprotein complex);GO:0005515(protein binding);GO:0007596(blood coagulation);GO:0005634(nucleus);GO:0006412(translation);GO:0006401(RNA catabolic process);GO:0006396(RNA processing);GO:0008143(poly(A) binding);GO:0008266(poly(U) RNA binding);GO:0010494(cytoplasmic st…	03013(RNA transport);03015(mRNA surveillance pathway);03018(RNA degradation)	3e-09	3	1,224,36,	0,1832,2458	-8.52	-7.17	1.22	-5.01	-6.59	-0.46	3' UTR	1	39561687	39572484	10798	2
chr1	42658484	42658631	148	ENSG00000171960	ENST00000440068	protein_coding	0	PPIH	peptidylprolyl isomerase H [Source:HGNC Symbol;Acc:HGNC:14651]	GO:0005737(cytoplasm);GO:0006397(mRNA processing);GO:0008380(RNA splicing);GO:0005634(nucleus);GO:0016607(nuclear speck);GO:0016853(isomerase activity);GO:0003755(peptidyl-prolyl cis-trans isomerase activity);GO:0000413(protein peptidyl-prolyl isomerization);GO:0006457(protein folding);GO:0005515(protein binding);GO:0005681(spliceosomal complex);GO:0005654(nucleoplasm);GO:0006461(protein complex …	03040(Spliceosome)	0.00044	1	148,	0	-3.36	-2.39	1.24	-5.32	-6.95	-0.873	5' UTR	1	42658512	42667397	8886	1
chr1	43419812	43420877	1066	ENSG00000198198	ENST00000470139	nonsense_mediated_decay	0	SZT2	SZT2, KICSTOR complex subunit [Source:HGNC Symbol;Acc:HGNC:29040]	GO:0016020(membrane);GO:0005765(lysosomal membrane);GO:0005764(lysosome);GO:0005777(peroxisome);GO:1904262(negative regulation of TORC1 signaling);GO:0003674(molecular_function);GO:0070062(extracellular exosome);GO:0061700(GATOR2 complex);GO:0042149(cellular response to glucose starvation);GO:0061462(protein localization to lysosome);GO:0034198(cellular response to amino acid starvation);GO:00074…	NA	1.7e-07	3	150,171,129,	0,341,937	-6.76	-5.51	1.71	-2.75	-3.91	-0.691	3' UTR	1	43420757	43429489	8733	1
chr1	43967335	43967455	121	ENSG00000117408	ENST00000372343	protein_coding	20396	IPO13	importin 13 [Source:HGNC Symbol;Acc:HGNC:16853]	GO:0006810(transport);GO:0005634(nucleus);GO:0005737(cytoplasm);GO:0006886(intracellular protein transport);GO:0015031(protein transport);GO:0005515(protein binding);GO:0008536(Ran GTPase binding);GO:0008139(nuclear localization sequence binding);GO:0008565(protein transporter activity);GO:0031965(nuclear membrane);GO:0006606(protein import into nucleus)	NA	0.00017	1	121,	0	-3.78	-2.76	1.65	-2.72	-3.87	-1.53	Exon (ENST00000372343/ENSG00000117408, exon 19 of 20)	1	43946939	43968022	21084	1
chr1	45551108	45567047	15940	ENSG00000117448	ENST00000497973	processed_transcript	0	AKR1A1	aldo-keto reductase family 1 member A1 [Source:HGNC Symbol;Acc:HGNC:380]	GO:0016491(oxidoreductase activity);GO:0055114(oxidation-reduction process);GO:0005515(protein binding);GO:0005615(extracellular space);GO:0005829(cytosol);GO:0070062(extracellular exosome);GO:0009055(electron carrier activity);GO:1901687(glutathione derivative biosynthetic process);GO:0004032(alditol:NADP+ 1-oxidoreductase activity);GO:0004033(aldo-keto reductase (NADP) activity);GO:0006081(cell…	00010(Glycolysis / Gluconeogenesis);00040(Pentose and glucuronate interconversions);00561(Glycerolipid metabolism)	6.3e-12	5	48,128,90,120,179,	0,1328,10681,15461,15761	-11.2	-9.7	1.28	-5.02	-6.61	-0.393	5' UTR	1	45566869	45570049	3181	1
chr1	45691072	45693521	2450	ENSG00000159596	ENST00000372025	protein_coding	3858	TMEM69	transmembrane protein 69 [Source:HGNC Symbol;Acc:HGNC:28035]	GO:0016020(membrane);GO:0016021(integral component of membrane)	NA	2.7e-06	2	39,318,	0,2132	-5.57	-4.4	1.21	-2.28	-3.32	-0.222	Exon (ENST00000372025/ENSG00000159596, exon 2 of 3)	1	45687214	45694443	7230	1
chr1	46184598	46185569	972	ENSG00000117472	ENST00000470318	processed_transcript	0	TSPAN1	tetraspanin 1 [Source:HGNC Symbol;Acc:HGNC:20657]	GO:0005737(cytoplasm);GO:0016020(membrane);GO:0016021(integral component of membrane);GO:0043231(intracellular membrane-bounded organelle);GO:0005654(nucleoplasm);GO:0005765(lysosomal membrane);GO:0005886(plasma membrane);GO:0030054(cell junction);GO:0048471(perinuclear region of cytoplasm);GO:0005764(lysosome);GO:0005887(integral component of plasma membrane);GO:0005515(protein binding);GO:00700…	NA	2e-30	4	71,331,84,84,	0,187,627,888	-29.7	-27.7	2.83	-5.83	-7.52	-0.786	3' UTR	1	46184867	46185742	876	1
chr1	53211018	53211138	121	ENSG00000157184	ENST00000371486	protein_coding	14589	CPT2	carnitine palmitoyltransferase 2 [Source:HGNC Symbol;Acc:HGNC:2330]	GO:0006810(transport);GO:0016020(membrane);GO:0005730(nucleolus);GO:0005654(nucleoplasm);GO:0016740(transferase activity);GO:0005739(mitochondrion);GO:0005743(mitochondrial inner membrane);GO:0016746(transferase activity, transferring acyl groups);GO:0006629(lipid metabolic process);GO:0006631(fatty acid metabolic process);GO:0006853(carnitine shuttle);GO:0006635(fatty acid beta-oxidation);GO:001…	00071(Fatty acid degradation);03320(PPAR signaling pathway)	0.00032	1	121,	0	-3.49	-2.5	1.17	-1.83	-2.74	0.376	3' UTR	1	53196429	53214197	17769	1
chr1	53289589	53289706	118	ENSG00000157193	ENST00000306052	protein_coding	38308	LRP8	LDL receptor related protein 8 [Source:HGNC Symbol;Acc:HGNC:6700]	GO:0016020(membrane);GO:0016021(integral component of membrane);GO:0005509(calcium ion binding);GO:0006629(lipid metabolic process);GO:0005886(plasma membrane);GO:0005515(protein binding);GO:0006508(proteolysis);GO:0005576(extracellular region);GO:0006898(receptor-mediated endocytosis);GO:0006897(endocytosis);GO:0050731(positive regulation of peptidyl-tyrosine phosphorylation);GO:0007165(signal t…	NA	2.1e-05	1	118,	0	-4.68	-3.59	1.74	-2.76	-3.92	-1.92	5' UTR	1	53242364	53328014	85651	2
chr1	54096674	54097034	361	ENSG00000116205	ENST00000498272	processed_transcript	43087	TCEANC2	transcription elongation factor A N-terminal and central domain containing 2 [Source:HGNC Symbol;Acc:HGNC:26494]	GO:0005634(nucleus);GO:0006351(transcription, DNA-templated);GO:0005515(protein binding)	NA	7.4e-06	1	361,	0	-5.13	-3.99	1.43	-3.55	-4.88	-0.706	3' UTR	1	54053587	54112519	58933	1
chr1	54100629	54100809	181	ENSG00000116205	ENST00000498272	processed_transcript	47042	TCEANC2	transcription elongation factor A N-terminal and central domain containing 2 [Source:HGNC Symbol;Acc:HGNC:26494]	GO:0005634(nucleus);GO:0006351(transcription, DNA-templated);GO:0005515(protein binding)	NA	3.5e-07	1	181,	0	-6.45	-5.22	2.25	-1.88	-2.8	1.22	3' UTR	1	54053587	54112519	58933	1
chr1	54608963	54609203	241	ENSG00000162390	ENST00000481208	processed_transcript	66706	ACOT11	acyl-CoA thioesterase 11 [Source:HGNC Symbol;Acc:HGNC:18156]	GO:0005737(cytoplasm);GO:0005829(cytosol);GO:0016787(hydrolase activity);GO:0006631(fatty acid metabolic process);GO:0008289(lipid binding);GO:0052689(carboxylic ester hydrolase activity);GO:0070062(extracellular exosome);GO:0047617(acyl-CoA hydrolase activity);GO:0006637(acyl-CoA metabolic process);GO:0035556(intracellular signal transduction);GO:0009266(response to temperature stimulus);GO:0009…	NA	1.2e-08	1	241,	0	-7.91	-6.59	1.2	-3.49	-4.8	-0.364	3' UTR	1	54542257	54610124	67868	1
chr1	54986312	54992234	5923	ENSG00000143001	ENST00000371268	protein_coding	5520	TMEM61	transmembrane protein 61 [Source:HGNC Symbol;Acc:HGNC:27296]	GO:0016020(membrane);GO:0016021(integral component of membrane)	NA	6e-06	2	135,399,	0,5524	-5.22	-4.08	2.75	-1.88	-2.8	-0.908	3' UTR	1	54980792	54992293	11502	1
chr1	55063957	55064047	91	ENSG00000169174	ENST00000302118	protein_coding	24409	PCSK9	proprotein convertase subtilisin/kexin type 9 [Source:HGNC Symbol;Acc:HGNC:20001]	GO:0048471(perinuclear region of cytoplasm);GO:0003723(RNA binding);GO:0005737(cytoplasm);GO:0016787(hydrolase activity);GO:0005794(Golgi apparatus);GO:0006629(lipid metabolic process);GO:0005783(endoplasmic reticulum);GO:0008202(steroid metabolic process);GO:0005515(protein binding);GO:0008233(peptidase activity);GO:0006508(proteolysis);GO:0005576(extracellular region);GO:0004252(serine-type end…	04979(Cholesterol metabolism)	3.4e-05	1	91,	0	-4.47	-3.39	1.12	-4.97	-6.55	0.574	3' UTR	1	55039548	55064852	25305	1
chr1	92832025	92832773	749	ENSG00000122406	ENST00000370321	protein_coding	0	RPL5	ribosomal protein L5 [Source:HGNC Symbol;Acc:HGNC:10360]	GO:0003723(RNA binding);GO:0005634(nucleus);GO:0005737(cytoplasm);GO:0016020(membrane);GO:0006412(translation);GO:0030529(intracellular ribonucleoprotein complex);GO:0005622(intracellular);GO:0003735(structural constituent of ribosome);GO:0005840(ribosome);GO:0005515(protein binding);GO:0005654(nucleoplasm);GO:0005730(nucleolus);GO:0005925(focal adhesion);GO:0006364(rRNA processing);GO:0000027(ri…	03010(Ribosome)	1.3e-13	2	227,12,	0,737	-12.9	-11.3	1.12	-6.83	-8.64	-0.284	5' UTR	1	92832025	92841924	9900	1
chr1	93534784	93536386	1603	ENSG00000137942	ENST00000260506	protein_coding	86653	FNBP1L	formin binding protein 1 like [Source:HGNC Symbol;Acc:HGNC:20851]	GO:0006897(endocytosis);GO:0005737(cytoplasm);GO:0016020(membrane);GO:0005886(plasma membrane);GO:0005856(cytoskeleton);GO:0005515(protein binding);GO:0006914(autophagy);GO:0031410(cytoplasmic vesicle);GO:0008289(lipid binding);GO:0005829(cytosol);GO:0045296(cadherin binding);GO:0070062(extracellular exosome);GO:0061024(membrane organization);GO:0005938(cell cortex);GO:0006900(membrane budding);G…	NA	3.6e-05	2	125,55,	0,1548	-4.44	-3.37	1.15	-3.75	-5.12	0.33	Exon (ENST00000260506/ENSG00000137942, exon 9 of 14)	1	93448131	93554659	106529	1
chr1	108697841	108698111	271	ENSG00000134186	ENST00000370025	protein_coding	5518	PRPF38B	pre-mRNA processing factor 38B [Source:HGNC Symbol;Acc:HGNC:25512]	GO:0003723(RNA binding);GO:0006397(mRNA processing);GO:0008380(RNA splicing);GO:0005634(nucleus);GO:0005681(spliceosomal complex);GO:0071011(precatalytic spliceosome)	03040(Spliceosome)	5.1e-07	1	271,	0	-6.29	-5.07	2.05	-1.97	-2.91	-1.26	Exon (ENST00000485810/ENSG00000134186, exon 1 of 2)	1	108692323	108701803	9481	1
chr1	109616821	109617121	301	ENSG00000065135	ENST00000369851	protein_coding	68210	GNAI3	G protein subunit alpha i3 [Source:HGNC Symbol;Acc:HGNC:4387]	GO:0005737(cytoplasm);GO:0016020(membrane);GO:0005525(GTP binding);GO:0046872(metal ion binding);GO:0000166(nucleotide binding);GO:0007186(G-protein coupled receptor signaling pathway);GO:0005634(nucleus);GO:0005730(nucleolus);GO:0007165(signal transduction);GO:0003924(GTPase activity);GO:0004871(signal transducer activity);GO:0005765(lysosomal membrane);GO:0051301(cell division);GO:0005813(centr…	04015(Rap1 signaling pathway);04371(Apelin signaling pathway);04071(Sphingolipid signaling pathway);04024(cAMP signaling pathway);04022(cGMP - PKG signaling pathway);04540(Gap junction);04611(Platelet activation);04670(Leukocyte transendothelial migration);04062(Chemokine signaling pathway);04923(Regulation of lipolysis in adipocyte);04915(Estrogen signaling pathway);04914(Progesterone-mediated o…	1.4e-09	1	301,	0	-8.85	-7.48	3.82	-3	-4.22	-1.23	3' UTR	1	109548611	109618321	69711	1
chr1	110011238	110012422	1185	ENSG00000168710	ENST00000369799	protein_coding	26552	AHCYL1	adenosylhomocysteinase like 1 [Source:HGNC Symbol;Acc:HGNC:344]	GO:0003723(RNA binding);GO:0005737(cytoplasm);GO:0016020(membrane);GO:0016787(hydrolase activity);GO:0005829(cytosol);GO:0005783(endoplasmic reticulum);GO:0004013(adenosylhomocysteinase activity);GO:0006378(mRNA polyadenylation);GO:0006611(protein export from nucleus);GO:0006730(one-carbon metabolic process);GO:0010765(positive regulation of sodium ion transport);GO:0031440(regulation of mRNA 3'-…	00270(Cysteine and methionine metabolism)	3e-05	2	120,61,	0,1124	-4.52	-3.43	1.16	-2.25	-3.28	-0.384	Exon (ENST00000369799/ENSG00000168710, exon 3 of 17)	1	109984686	110023735	39050	1
chr1	112689105	112689561	457	ENSG00000155363	ENST00000413052	protein_coding	14684	MOV10	Mov10 RISC complex RNA helicase [Source:HGNC Symbol;Acc:HGNC:7200]	GO:0003723(RNA binding);GO:0005737(cytoplasm);GO:0000166(nucleotide binding);GO:0005524(ATP binding);GO:0005829(cytosol);GO:0016787(hydrolase activity);GO:0006351(transcription, DNA-templated);GO:0006355(regulation of transcription, DNA-templated);GO:0004386(helicase activity);GO:0005515(protein binding);GO:0005615(extracellular space);GO:0031047(gene silencing by RNA);GO:0000932(P-body);GO:00381…	NA	5.5e-06	2	34,147,	0,310	-5.26	-4.12	1.16	-1.77	-2.67	-0.295	Exon (ENST00000413052/ENSG00000155363, exon 3 of 21)	1	112674421	112700746	26326	1
chr1	117074926	117075046	121	ENSG00000116830	ENST00000369466	protein_coding	14623	TTF2	transcription termination factor 2 [Source:HGNC Symbol;Acc:HGNC:12398]	GO:0006397(mRNA processing);GO:0008380(RNA splicing);GO:0005634(nucleus);GO:0005737(cytoplasm);GO:0008270(zinc ion binding);GO:0000166(nucleotide binding);GO:0005524(ATP binding);GO:0005829(cytosol);GO:0016787(hydrolase activity);GO:0006351(transcription, DNA-templated);GO:0006355(regulation of transcription, DNA-templated);GO:0004386(helicase activity);GO:0003677(DNA binding);GO:0005515(protein …	04918(Thyroid hormone synthesis)	0.0001	1	121,	0	-4	-2.96	1.26	-3.73	-5.09	0.489	Exon (ENST00000369466/ENSG00000116830, exon 5 of 23)	1	117060303	117107453	47151	1
chr1	147622506	147624086	1581	ENSG00000116128	ENST00000234739	protein_coding	81094	BCL9	B-cell CLL/lymphoma 9 [Source:HGNC Symbol;Acc:HGNC:1008]	GO:0005634(nucleus);GO:0003713(transcription coactivator activity);GO:0008013(beta-catenin binding);GO:0014908(myotube differentiation involved in skeletal muscle regeneration);GO:0035019(somatic stem cell population maintenance);GO:0035914(skeletal muscle cell differentiation);GO:0045944(positive regulation of transcription from RNA polymerase II promoter);GO:0060070(canonical Wnt signaling path…	NA	1.7e-08	2	26,245,	0,1336	-7.78	-6.47	1.25	-2.86	-4.05	-0.323	Exon (ENST00000234739/ENSG00000116128, exon 9 of 10)	1	147541412	147626216	84805	1
chr1	149647297	149647356	60	ENSG00000277147	ENST00000620190	lincRNA	39990	LINC00869	long intergenic non-protein coding RNA 869 [Source:HGNC Symbol;Acc:HGNC:29050]	NA	NA	0.0022	1	60,	0	-2.65	-1.77	1.28	-2.23	-3.26	-1.21	Exon (ENST00000620190/ENSG00000277147, exon 2 of 2)	1	149607307	149647610	40304	1
chr1	150294218	150308979	14762	ENSG00000266472	ENST00000614145	protein_coding	498	MRPS21	mitochondrial ribosomal protein S21 [Source:HGNC Symbol;Acc:HGNC:14046]	GO:0003735(structural constituent of ribosome);GO:0006412(translation);GO:0005840(ribosome);GO:0005739(mitochondrion);GO:0005743(mitochondrial inner membrane)	03010(Ribosome)	7.9e-26	2	232,932,	0,13830	-25.1	-23.2	2.59	-12	-14.2	-0.269	5' UTR	1	150293720	150308979	15260	1
chr1	150332708	150333008	301	ENSG00000117360	ENST00000324862	protein_coding	11232	PRPF3	pre-mRNA processing factor 3 [Source:HGNC Symbol;Acc:HGNC:17348]	GO:0003723(RNA binding);GO:0006397(mRNA processing);GO:0008380(RNA splicing);GO:0005634(nucleus);GO:0016607(nuclear speck);GO:0005829(cytosol);GO:0005654(nucleoplasm);GO:0005515(protein binding);GO:0005681(spliceosomal complex);GO:0000398(mRNA splicing, via spliceosome);GO:0042802(identical protein binding);GO:0046540(U4/U6 x U5 tri-snRNP complex);GO:0000375(RNA splicing, via transesterification …	03040(Spliceosome)	0.00071	2	60,30,	0,271	-3.15	-2.21	1.15	-4.71	-6.25	-0.824	Exon (ENST00000324862/ENSG00000117360, exon 5 of 16)	1	150321476	150353195	31720	1
chr1	151117470	151118180	711	ENSG00000143458	ENST00000368918	protein_coding	46866	GABPB2	GA binding protein transcription factor beta subunit 2 [Source:HGNC Symbol;Acc:HGNC:28441]	GO:0005634(nucleus);GO:0006351(transcription, DNA-templated);GO:0006355(regulation of transcription, DNA-templated);GO:0005515(protein binding);GO:0003700(transcription factor activity, sequence-specific DNA binding);GO:0045944(positive regulation of transcription from RNA polymerase II promoter);GO:0046982(protein heterodimerization activity);GO:0044212(transcription regulatory region DNA bindin…	NA	0.00011	2	47,224,	0,487	-3.94	-2.91	1.14	-2.49	-3.59	0.287	Exon (ENST00000368918/ENSG00000143458, exon 8 of 9)	1	151070604	151125542	54939	1
chr1	151401225	151401734	510	ENSG00000159377	ENST00000290541	protein_coding	1691	PSMB4	proteasome subunit beta 4 [Source:HGNC Symbol;Acc:HGNC:9541]	GO:0005634(nucleus);GO:0005737(cytoplasm);GO:0016787(hydrolase activity);GO:0005515(protein binding);GO:0008233(peptidase activity);GO:0006508(proteolysis);GO:0000502(proteasome complex);GO:0004175(endopeptidase activity);GO:0004298(threonine-type endopeptidase activity);GO:0051603(proteolysis involved in cellular protein catabolic process);GO:0005839(proteasome core complex);GO:0038095(Fc-epsilo…	03050(Proteasome)	5e-21	1	510,	0	-20.3	-18.5	1.25	-8.23	-10.2	-0.399	Exon (ENST00000290541/ENSG00000159377, exon 5 of 7)	1	151399534	151401944	2411	1
chr1	151566199	151582271	16073	ENSG00000143367	ENST00000368849	protein_coding	25894	TUFT1	tuftelin 1 [Source:HGNC Symbol;Acc:HGNC:12422]	GO:0005515(protein binding);GO:0005576(extracellular region);GO:0005737(cytoplasm);GO:0031214(biomineral tissue development);GO:0030282(bone mineralization);GO:0030345(structural constituent of tooth enamel);GO:0042476(odontogenesis)	NA	2.5e-51	8	30,170,129,95,106,84,101,628,	0,3458,8071,8712,12522,13450,14743,15445	-50.6	-48.3	2.39	-1.97	-2.92	-0.242	3' UTR	1	151540305	151583583	43279	1
chr1	153741321	153748736	7416	ENSG00000143624	ENST00000318967	protein_coding	13254	INTS3	integrator complex subunit 3 [Source:HGNC Symbol;Acc:HGNC:26153]	GO:0005634(nucleus);GO:0005737(cytoplasm);GO:0005730(nucleolus);GO:0005515(protein binding);GO:0006281(DNA repair);GO:0006974(cellular response to DNA damage stimulus);GO:0005654(nucleoplasm);GO:0042795(snRNA transcription from RNA polymerase II promoter);GO:0007093(mitotic cell cycle checkpoint);GO:0010212(response to ionizing radiation);GO:0032039(integrator complex);GO:0016180(snRNA processing…	NA	2e-20	2	48,1780,	0,5636	-19.7	-17.9	3.07	-5.67	-7.35	-0.453	Exon (ENST00000318967/ENSG00000143624, exon 3 of 30)	1	153728067	153774808	46742	1
chr1	153775340	153775400	61	ENSG00000143554	ENST00000271857	protein_coding	986	SLC27A3	solute carrier family 27 member 3 [Source:HGNC Symbol;Acc:HGNC:10997]	GO:0016021(integral component of membrane);GO:0005783(endoplasmic reticulum);GO:0003824(catalytic activity);GO:0008152(metabolic process);GO:0001676(long-chain fatty acid metabolic process);GO:0004467(long-chain fatty acid-CoA ligase activity);GO:0031957(very long-chain fatty acid-CoA ligase activity);GO:0016020(membrane);GO:0000166(nucleotide binding);GO:0006629(lipid metabolic process);GO:00066…	04931(Insulin resistance)	0.00091	1	61,	0	-3.04	-2.11	1.52	-2.01	-2.97	-1.68	5' UTR	1	153774354	153780157	5804	1
chr1	153776566	153777168	603	ENSG00000143554	ENST00000458027	protein_coding	0	SLC27A3	solute carrier family 27 member 3 [Source:HGNC Symbol;Acc:HGNC:10997]	GO:0016021(integral component of membrane);GO:0005783(endoplasmic reticulum);GO:0003824(catalytic activity);GO:0008152(metabolic process);GO:0001676(long-chain fatty acid metabolic process);GO:0004467(long-chain fatty acid-CoA ligase activity);GO:0031957(very long-chain fatty acid-CoA ligase activity);GO:0016020(membrane);GO:0000166(nucleotide binding);GO:0006629(lipid metabolic process);GO:00066…	04931(Insulin resistance)	1.1e-07	2	162,107,	0,496	-6.97	-5.71	1.57	-2.36	-3.41	-0.772	Exon (ENST00000271857/ENSG00000143554, exon 2 of 10)	1	153776596	153780157	3562	1
chr1	154220932	154237045	16114	ENSG00000143569	ENST00000412596	protein_coding	0	UBAP2L	ubiquitin associated protein 2 like [Source:HGNC Symbol;Acc:HGNC:29877]	GO:0003723(RNA binding);GO:0005737(cytoplasm);GO:0005515(protein binding);GO:0010628(positive regulation of gene expression);GO:0005671(Ada2/Gcn5/Ada3 transcription activator complex);GO:0007339(binding of sperm to zona pellucida);GO:0061484(hematopoietic stem cell homeostasis);GO:0031519(PcG protein complex)	NA	4e-45	9	109,69,132,78,111,202,99,46,22,	0,396,4150,6350,7683,13659,14264,15634,16092	-44.4	-42.2	1.2	-8.43	-10.4	0.146	5' UTR	1	154220943	154243302	22360	1
chr1	154269455	154269574	120	ENSG00000143569	ENST00000428931	protein_coding	48606	UBAP2L	ubiquitin associated protein 2 like [Source:HGNC Symbol;Acc:HGNC:29877]	GO:0003723(RNA binding);GO:0005737(cytoplasm);GO:0005515(protein binding);GO:0010628(positive regulation of gene expression);GO:0005671(Ada2/Gcn5/Ada3 transcription activator complex);GO:0007339(binding of sperm to zona pellucida);GO:0061484(hematopoietic stem cell homeostasis);GO:0031519(PcG protein complex)	NA	4.4e-05	1	120,	0	-4.36	-3.29	1.57	-2.11	-3.09	-1.44	Exon (ENST00000484819/ENSG00000143569, exon 2 of 2)	1	154220849	154270852	50004	1
chr1	154270228	154270586	359	ENSG00000143569	ENST00000428931	protein_coding	49379	UBAP2L	ubiquitin associated protein 2 like [Source:HGNC Symbol;Acc:HGNC:29877]	GO:0003723(RNA binding);GO:0005737(cytoplasm);GO:0005515(protein binding);GO:0010628(positive regulation of gene expression);GO:0005671(Ada2/Gcn5/Ada3 transcription activator complex);GO:0007339(binding of sperm to zona pellucida);GO:0061484(hematopoietic stem cell homeostasis);GO:0031519(PcG protein complex)	NA	1.3e-08	1	359,	0	-7.9	-6.59	1.33	-3.45	-4.75	-0.512	3' UTR	1	154220849	154270852	50004	1
chr1	155086554	155087538	985	ENSG00000143590	ENST00000368408	protein_coding	7682	EFNA3	ephrin A3 [Source:HGNC Symbol;Acc:HGNC:3223]	GO:0016020(membrane);GO:0005886(plasma membrane);GO:0005515(protein binding);GO:0031225(anchored component of membrane);GO:0046875(ephrin receptor binding);GO:0048013(ephrin receptor signaling pathway);GO:0005887(integral component of plasma membrane);GO:0007411(axon guidance);GO:0007267(cell-cell signaling);GO:1902961(positive regulation of aspartic-type endopeptidase activity involved in amyloi…	04014(Ras signaling pathway);04015(Rap1 signaling pathway);04010(MAPK signaling pathway);04151(PI3K-Akt signaling pathway);04360(Axon guidance);05206(MicroRNAs in cancer)	4e-21	1	985,	0	-20.4	-18.6	2.17	-4.34	-5.82	-0.461	3' UTR	1	155078872	155087538	8667	1
chr1	155137608	155138437	830	ENSG00000169241	ENST00000479579	processed_transcript	0	SLC50A1	solute carrier family 50 member 1 [Source:HGNC Symbol;Acc:HGNC:30657]	GO:0006810(transport);GO:0016020(membrane);GO:0016021(integral component of membrane);GO:0008643(carbohydrate transport);GO:0005794(Golgi apparatus);GO:0005886(plasma membrane);GO:0000139(Golgi membrane);GO:0008645(hexose transport);GO:0012505(endomembrane system);GO:0005634(nucleus);GO:0051119(sugar transmembrane transporter activity);GO:0034219(carbohydrate transmembrane transport);GO:0042947(g…	NA	1.4e-08	3	115,120,276,	0,371,554	-7.85	-6.54	1.29	-6.21	-7.96	-0.458	3' UTR	1	155138048	155138853	806	1
chr1	156136870	156137519	650	ENSG00000160789	ENST00000506981	retained_intron	0	LMNA	lamin A/C [Source:HGNC Symbol;Acc:HGNC:6636]	GO:0030334(regulation of cell migration);GO:0005634(nucleus);GO:0016607(nuclear speck);GO:0005198(structural molecule activity);GO:0005515(protein binding);GO:0005882(intermediate filament);GO:0005654(nucleoplasm);GO:0005829(cytosol);GO:0031012(extracellular matrix);GO:0031965(nuclear membrane);GO:0005635(nuclear envelope);GO:0036498(IRE1-mediated unfolded protein response);GO:0034504(protein loc…	04210(Apoptosis);05410(Hypertrophic cardiomyopathy (HCM));05412(Arrhythmogenic right ventricular cardiomyopathy (ARVC));05414(Dilated cardiomyopathy (DCM))	1e-37	2	423,58,	0,592	-37	-34.9	1.59	-15.8	-18.2	-0.274	Exon (ENST00000368301/ENSG00000160789, exon 11 of 13)	1	156137462	156139103	1642	1
chr1	156139400	156139999	600	ENSG00000160789	ENST00000347559	protein_coding	24730	LMNA	lamin A/C [Source:HGNC Symbol;Acc:HGNC:6636]	GO:0030334(regulation of cell migration);GO:0005634(nucleus);GO:0016607(nuclear speck);GO:0005198(structural molecule activity);GO:0005515(protein binding);GO:0005882(intermediate filament);GO:0005654(nucleoplasm);GO:0005829(cytosol);GO:0031012(extracellular matrix);GO:0031965(nuclear membrane);GO:0005635(nuclear envelope);GO:0036498(IRE1-mediated unfolded protein response);GO:0034504(protein loc…	04210(Apoptosis);05410(Hypertrophic cardiomyopathy (HCM));05412(Arrhythmogenic right ventricular cardiomyopathy (ARVC));05414(Dilated cardiomyopathy (DCM))	1.6e-59	1	600,	0	-58.8	-56.4	1.34	-48.5	-51.5	0.394	3' UTR	1	156114670	156140089	25420	1
chr1	156593942	156594091	150	ENSG00000163382	ENST00000368234	protein_coding	2180	NAXE	NAD(P)HX epimerase [Source:HGNC Symbol;Acc:HGNC:18453]	GO:0043231(intracellular membrane-bounded organelle);GO:0005829(cytosol);GO:0005654(nucleoplasm);GO:0005615(extracellular space);GO:0046872(metal ion binding);GO:0000166(nucleotide binding);GO:0016853(isomerase activity);GO:0005739(mitochondrion);GO:0005576(extracellular region);GO:0046496(nicotinamide nucleotide metabolic process);GO:0005515(protein binding);GO:0008150(biological_process);GO:007…	NA	0.00011	1	150,	0	-3.97	-2.93	1.1	-3.73	-5.1	-0.325	3' UTR	1	156591762	156594131	2370	1
chr1	156728562	156729519	958	ENSG00000143303	ENST00000519086	protein_coding	0	RRNAD1	ribosomal RNA adenine dimethylase domain containing 1 [Source:HGNC Symbol;Acc:HGNC:24273]	GO:0016020(membrane);GO:0016021(integral component of membrane);GO:0032259(methylation);GO:0000179(rRNA (adenine-N6,N6-)-dimethyltransferase activity);GO:0008649(rRNA methyltransferase activity);GO:0000154(rRNA modification);GO:0031167(rRNA methylation)	NA	5e-15	2	654,4,	0,954	-14.3	-12.7	2.1	-3.62	-4.96	-0.529	5' UTR	1	156728949	156734470	5522	1
chr1	156791782	156795896	4115	ENSG00000143294	ENST00000469071	retained_intron	0	PRCC	papillary renal cell carcinoma (translocation-associated) [Source:HGNC Symbol;Acc:HGNC:9343]	GO:0005634(nucleus);GO:0016607(nuclear speck);GO:0007049(cell cycle);GO:0005515(protein binding);GO:0005654(nucleoplasm);GO:0000398(mRNA splicing, via spliceosome);GO:0007093(mitotic cell cycle checkpoint)	05202(Transcriptional misregulation in cancers);05211(Renal cell carcinoma)	5.9e-08	3	11,144,85,	0,2883,4030	-7.23	-5.96	1.16	-4.96	-6.54	0.296	Exon (ENST00000491853/ENSG00000143294, exon 4 of 4)	1	156795812	156800812	5001	1
chr1	160357163	160358356	1194	ENSG00000162736	ENST00000294785	protein_coding	13891	NCSTN	nicastrin [Source:HGNC Symbol;Acc:HGNC:17091]	GO:0016020(membrane);GO:0016021(integral component of membrane);GO:0005794(Golgi apparatus);GO:0005765(lysosomal membrane);GO:0005783(endoplasmic reticulum);GO:0005515(protein binding);GO:0006508(proteolysis);GO:0042470(melanosome);GO:0030659(cytoplasmic vesicle membrane);GO:0031410(cytoplasmic vesicle);GO:0007219(Notch signaling pathway);GO:0016485(protein processing);GO:0005925(focal adhesion);…	04330(Notch signaling pathway);05010(Alzheimer's disease)	2.1e-07	2	91,208,	0,986	-6.68	-5.44	1.2	-7.91	-9.83	-0.561	3' UTR	1	160343272	160358952	15681	1
chr1	161119605	161120709	1105	ENSG00000158793	ENST00000496768	processed_transcript	1519	NIT1	nitrilase 1 [Source:HGNC Symbol;Acc:HGNC:7828]	GO:0005634(nucleus);GO:0005737(cytoplasm);GO:0016787(hydrolase activity);GO:0005739(mitochondrion);GO:0016810(hydrolase activity, acting on carbon-nitrogen (but not peptide) bonds);GO:0006807(nitrogen compound metabolic process);GO:0008150(biological_process);GO:0070062(extracellular exosome);GO:0000257(nitrilase activity)	NA	1.7e-08	4	8,134,126,211,	0,214,502,894	-7.77	-6.47	1.47	-3.07	-4.3	-0.415	Exon (ENST00000496768/ENSG00000158793, exon 4 of 6)	1	161118086	161120232	2147	1
chr1	161153940	161157009	3070	ENSG00000143222	ENST00000483191	processed_transcript	0	UFC1	ubiquitin-fold modifier conjugating enzyme 1 [Source:HGNC Symbol;Acc:HGNC:26941]	GO:0005737(cytoplasm);GO:0005515(protein binding);GO:0070062(extracellular exosome);GO:0071568(UFM1 transferase activity);GO:0034976(response to endoplasmic reticulum stress);GO:0071569(protein ufmylation);GO:1990592(protein K69-linked ufmylation)	NA	4e-12	2	181,60,	0,3010	-11.4	-9.88	1.3	-3.92	-5.31	0.501	5' UTR	1	161153984	161158682	4699	1
chr1	161961070	161961190	121	ENSG00000118217	ENST00000367942	protein_coding	194776	ATF6	activating transcription factor 6 [Source:HGNC Symbol;Acc:HGNC:791]	GO:0043065(positive regulation of apoptotic process);GO:0005634(nucleus);GO:0016020(membrane);GO:0016021(integral component of membrane);GO:0006355(regulation of transcription, DNA-templated);GO:0006366(transcription from RNA polymerase II promoter);GO:0006351(transcription, DNA-templated);GO:0003677(DNA binding);GO:0003700(transcription factor activity, sequence-specific DNA binding);GO:0005783(…	04141(Protein processing in endoplasmic reticulum);05010(Alzheimer's disease)	0.001	1	121,	0	-2.99	-2.06	1.55	-1.74	-2.62	-1.51	3' UTR	1	161766294	161964070	197777	1
chr1	171537292	171537442	151	ENSG00000117523	ENST00000367742	protein_coding	51741	PRRC2C	proline rich coiled-coil 2C [Source:HGNC Symbol;Acc:HGNC:24903]	GO:0003723(RNA binding);GO:0016020(membrane);GO:0008022(protein C-terminus binding);GO:0002244(hematopoietic progenitor cell differentiation)	NA	1.9e-05	1	151,	0	-4.72	-3.62	1.13	-2.45	-3.53	0.341	Exon (ENST00000367742/ENSG00000117523, exon 15 of 34)	1	171485551	171593511	107961	1
chr1	173477356	173481601	4246	ENSG00000117592	ENST00000470017	processed_transcript	0	PRDX6	peroxiredoxin 6 [Source:HGNC Symbol;Acc:HGNC:16753]	GO:0005737(cytoplasm);GO:0005623(cell);GO:0005634(nucleus);GO:0016020(membrane);GO:0016491(oxidoreductase activity);GO:0055114(oxidation-reduction process);GO:0016787(hydrolase activity);GO:0006629(lipid metabolic process);GO:0016042(lipid catabolic process);GO:0005829(cytosol);GO:0045454(cell redox homeostasis);GO:0005515(protein binding);GO:0003824(catalytic activity);GO:0008152(metabolic proce…	NA	4e-11	2	137,403,	0,3843	-10.4	-8.93	1.2	-4.52	-6.02	-0.295	5' UTR	1	173481199	173488015	6817	1
chr1	178477100	178477220	121	ENSG00000075391	ENST00000462775	protein_coding	135629	RASAL2	RAS protein activator like 2 [Source:HGNC Symbol;Acc:HGNC:9874]	GO:0007165(signal transduction);GO:0043547(positive regulation of GTPase activity);GO:0005515(protein binding);GO:0043087(regulation of GTPase activity);GO:0005096(GTPase activator activity);GO:0005737(cytoplasm);GO:0005829(cytosol);GO:0000165(MAPK cascade);GO:0046580(negative regulation of Ras protein signal transduction);GO:0031235(intrinsic component of the cytoplasmic side of the plasma membr…	04014(Ras signaling pathway)	5.8e-06	1	121,	0	-5.24	-4.1	1.99	-2.72	-3.88	-1.87	3' UTR	1	178341471	178484147	142677	1
chr1	179091752	179095983	4232	ENSG00000186283	ENST00000367627	protein_coding	10375	TOR3A	torsin family 3 member A [Source:HGNC Symbol;Acc:HGNC:11997]	GO:0005737(cytoplasm);GO:0000166(nucleotide binding);GO:0005524(ATP binding);GO:0005783(endoplasmic reticulum);GO:0005788(endoplasmic reticulum lumen);GO:0070062(extracellular exosome);GO:0016887(ATPase activity)	NA	2.5e-29	3	26,125,1016,	0,2341,3216	-28.6	-26.6	1.94	-9.49	-11.6	-0.345	3' UTR	1	179081377	179095996	14620	1
chr1	180632004	180803477	171474	ENSG00000143324	ENST00000367590	protein_coding	0	XPR1	xenotropic and polytropic retrovirus receptor 1 [Source:HGNC Symbol;Acc:HGNC:12827]	GO:0016020(membrane);GO:0016021(integral component of membrane);GO:0005886(plasma membrane);GO:0004872(receptor activity);GO:0009615(response to virus);GO:0005737(cytoplasm);GO:0046718(viral entry into host cell);GO:0004930(G-protein coupled receptor activity);GO:0007186(G-protein coupled receptor signaling pathway);GO:0031226(intrinsic component of plasma membrane);GO:0015562(efflux transmembran…	NA	5.9e-09	4	267,52,102,90,	0,50356,155749,171384	-8.23	-6.9	1.71	-3.67	-5.02	-0.481	5' UTR	1	180632004	180890251	258248	1
chr1	180803596	180825302	21707	ENSG00000143324	ENST00000367590	protein_coding	171592	XPR1	xenotropic and polytropic retrovirus receptor 1 [Source:HGNC Symbol;Acc:HGNC:12827]	GO:0016020(membrane);GO:0016021(integral component of membrane);GO:0005886(plasma membrane);GO:0004872(receptor activity);GO:0009615(response to virus);GO:0005737(cytoplasm);GO:0046718(viral entry into host cell);GO:0004930(G-protein coupled receptor activity);GO:0007186(G-protein coupled receptor signaling pathway);GO:0031226(intrinsic component of plasma membrane);GO:0015562(efflux transmembran…	NA	4e-13	6	16,150,84,82,191,138,	0,2466,2878,7811,21157,21569	-12.4	-10.9	1.71	-2.4	-3.47	-0.604	Exon (ENST00000367590/ENSG00000143324, exon 4 of 15)	1	180632004	180890251	258248	1
chr1	180878284	180884526	6243	ENSG00000143324	ENST00000367590	protein_coding	246280	XPR1	xenotropic and polytropic retrovirus receptor 1 [Source:HGNC Symbol;Acc:HGNC:12827]	GO:0016020(membrane);GO:0016021(integral component of membrane);GO:0005886(plasma membrane);GO:0004872(receptor activity);GO:0009615(response to virus);GO:0005737(cytoplasm);GO:0046718(viral entry into host cell);GO:0004930(G-protein coupled receptor activity);GO:0007186(G-protein coupled receptor signaling pathway);GO:0031226(intrinsic component of plasma membrane);GO:0015562(efflux transmembran…	NA	2e-15	3	7,222,521,	0,1792,5722	-14.7	-13	1.47	-2.9	-4.09	-0.288	3' UTR	1	180632004	180890251	258248	1
chr1	183124804	183125265	462	ENSG00000135862	ENST00000466964	processed_transcript	0	LAMC1	laminin subunit gamma 1 [Source:HGNC Symbol;Acc:HGNC:6492]	GO:0007155(cell adhesion);GO:0005576(extracellular region);GO:0005578(proteinaceous extracellular matrix);GO:0005615(extracellular space);GO:0005604(basement membrane);GO:0070062(extracellular exosome);GO:0044267(cellular protein metabolic process);GO:0031012(extracellular matrix);GO:0043687(post-translational protein modification);GO:0005788(endoplasmic reticulum lumen);GO:0030198(extracellular …	04151(PI3K-Akt signaling pathway);04512(ECM-receptor interaction);04510(Focal adhesion);05200(Pathways in cancer);05222(Small cell lung cancer);05020(Prion diseases);05165(Human papillomavirus infection);05146(Amoebiasis);05145(Toxoplasmosis)	3.6e-05	2	73,78,	0,384	-4.44	-3.36	1.44	-3.3	-4.58	-1.1	Exon (ENST00000258341/ENSG00000135862, exon 14 of 28)	1	183125188	183128728	3541	1
chr1	200914120	200914330	211	ENSG00000163362	ENST00000367342	protein_coding	22779	INAVA	innate immunity activator [Source:HGNC Symbol;Acc:HGNC:25599]	GO:0005634(nucleus);GO:0005737(cytoplasm);GO:0045087(innate immune response);GO:0005515(protein binding);GO:0070431(nucleotide-binding oligomerization domain containing 2 signaling pathway);GO:0043123(positive regulation of I-kappaB kinase/NF-kappaB signaling);GO:0032874(positive regulation of stress-activated MAPK cascade);GO:0032731(positive regulation of interleukin-1 beta production);GO:00001…	NA	6.5e-08	1	211,	0	-7.19	-5.92	2.43	-2.42	-3.49	-1.66	3' UTR	1	200891341	200915735	24395	1
chr1	201879295	201879475	181	ENSG00000198700	ENST00000361565	protein_coding	50154	IPO9	importin 9 [Source:HGNC Symbol;Acc:HGNC:19425]	GO:0006810(transport);GO:0005634(nucleus);GO:0005737(cytoplasm);GO:0016020(membrane);GO:0006886(intracellular protein transport);GO:0015031(protein transport);GO:0008536(Ran GTPase binding);GO:0005515(protein binding);GO:0005829(cytosol);GO:0005635(nuclear envelope);GO:0042393(histone binding);GO:0008565(protein transporter activity);GO:0006606(protein import into nucleus)	NA	1.5e-07	1	181,	0	-6.82	-5.57	1.31	-3.13	-4.37	0.55	3' UTR	1	201829141	201884294	55154	1
chr1	204126128	204126277	150	ENSG00000143842	ENST00000367204	protein_coding	52524	SOX13	SRY-box 13 [Source:HGNC Symbol;Acc:HGNC:11192]	GO:0005634(nucleus);GO:0006355(regulation of transcription, DNA-templated);GO:0006351(transcription, DNA-templated);GO:0003677(DNA binding);GO:0043565(sequence-specific DNA binding);GO:0005515(protein binding);GO:0005654(nucleoplasm);GO:0003700(transcription factor activity, sequence-specific DNA binding);GO:0009653(anatomical structure morphogenesis);GO:0000977(RNA polymerase II regulatory regio…	NA	7.1e-06	1	150,	0	-5.15	-4.02	1.2	-3.15	-4.4	-0.804	3' UTR	1	204073604	204127743	54140	1
chr1	205529309	205529549	241	ENSG00000117266	ENST00000429964	protein_coding	24714	CDK18	cyclin dependent kinase 18 [Source:HGNC Symbol;Acc:HGNC:8751]	GO:0000166(nucleotide binding);GO:0004672(protein kinase activity);GO:0004674(protein serine/threonine kinase activity);GO:0005524(ATP binding);GO:0006468(protein phosphorylation);GO:0016740(transferase activity);GO:0016301(kinase activity);GO:0016310(phosphorylation);GO:0005515(protein binding);GO:0005634(nucleus);GO:0005737(cytoplasm);GO:0005575(cellular_component)	NA	6.3e-05	1	241,	0	-4.2	-3.15	1.58	-1.81	-2.72	-1.06	3' UTR	1	205504595	205531378	26784	1
